# Supplementary material for: Proteotyping of knockout mouse strains reveals sex- and strain-specific signatures in blood plasma
Source: NPJ Syst Biol Appl. 2021 May 28;7:25. doi: 10.1038/s41540-021-00184-8 (PMC8163790; doi:10.1038/s41540-021-00184-8)
Supplement: Supplementary file 2 — Supplementary Data 1 [file 41540_2021_184_MOESM2_ESM.xlsx]

## Sheet: final_data_set_used_for_plots_2
								Protein concentration (fmol/μl)
sample	PROJECT	GENESYMBOL	MouselineName	Zygosity	Gender	MouseBCode	date_collected	Sfn	Hspa5	Actg1	Adipoq	Afm	Orm1	Orm2	Serpina1a	Serpina1b	Serpina1d	Serpina1e	A1bg	Serpinf2	Pzp	A2m	Eno1	Agt	Serpinc1	Apoa1	Apoa2	Apoa4	Apob	Apoc4	Apod	Apoe	Apom	B4galt1	Apoh	Eno3	Bpgm	Blmh	Bpifa2	Ca1	Ca2	Ces1c	Cpb2	Cpn1	Cpn2	Cpq	Ctsd	Ctss	Ctsz
448371	KOMP2	(null)	C57BL/6NCrl	+/+	F	448371	2016-10-12	NA	11.0904	121.362	20.6742	263.85	919.925	64.5101	18972.3	6157.36	3001.08	456.058	307.523	488.796	6436.98	19.9586	2.69622	130.202	2077.69	24261.8	36239	2777.81	244.725	355.016	27.5164	2134.73	484.119	5.62346	3201.15	0	0	12.0266	23.2456	2.84035	56.5367	4174.87	85.1949	151.46	533.016	39.4621	3.74817	4.74965	9.39618
115863	NorCOMM2	(null)	C57BL/6NCrl	+/+	F	115863	2014-06-05	NA	10.8104	140.284	22.7847	320.231	1319.12	56.8438	13754.2	6368.78	3063.95	125.894	887.129	443.644	7161.66	14.4302	10.1538	110.772	1716.48	25071.2	39555.7	2999.43	217.352	299.383	21.5355	2431.97	500.116	7.72499	2793.88	20.6309	6.03646	13.5715	52.8135	15.8023	92.0095	4642.99	79.2967	163.482	500.796	49.4908	3.88834	4.80507	13.1189
432638	KOMP2	(null)	C57BL/6NCrl	+/+	F	432638	2016-09-01	NA	4.74598	64.767	15.761	216.576	720.555	35.8449	13982.2	5189.37	2271.14	121.018	313.973	428.787	5336.38	28.5364	1.64404	124.5	1599.09	20055	28224.4	1707.27	228.008	171.647	20.1935	1287.82	374.703	3.53889	2594.21	0	0	9.19731	86.0029	0	34.9264	3060.01	64.2263	119.357	369.378	26.9799	2.76528	4.37159	6.90362
237715	NorCOMM2	(null)	C57BL/6NCrl	+/+	F	237715	2015-04-21	NA	11.9992	113.333	21.1805	268.489	1319.74	78.3109	17073.4	6687.64	3090.48	174.237	947.325	396.959	6233.34	16.7119	3.49071	126.358	1997.91	24424.5	34141.3	3156.23	213.845	244.586	22.9396	1933.21	511.228	7.6348	2917	5.82281	0	9.92381	33.8137	8.41507	78.5397	3049.63	62.9506	161.939	501.725	46.4093	4.50511	4.33042	8.70687
496095	K2P2	(null)	C57BL/6NCrl	+/+	F	496095	2017-02-14	NA	7.3275	140.124	33.4212	308.654	1302.5	71.4428	17980.1	6336.86	3570.39	75.7134	785.697	519.42	7499.04	14.8361	3.42023	111.543	2012.07	28862.7	39796.6	3226.99	233.148	499.046	20.1643	1822.24	538.647	6.01822	2725.69	0	0	10.4495	18.2317	0	59.7683	5533.75	97.3381	170.367	536.114	47.7295	3.89234	5.56828	11.7182
229694	NorCOMM2	(null)	C57BL/6NCrl	+/+	F	229694	2015-03-26	NA	6.06188	117.433	23.3298	301.668	858.919	50.0328	18126.7	6815.49	3061.47	372.273	272.396	406.466	6376.8	14.7001	4.45887	117.53	1981.61	27248.9	34304.2	2544.22	257.904	307.33	22.5787	1958.66	437.623	3.67855	2718.07	6.58964	5.70376	12.3599	19.7671	9.22007	78	3012.39	72.9274	145.468	499.811	34.6874	3.07643	4.41002	12.9169
417794	KOMP2	(null)	C57BL/6NCrl	+/+	F	417794	2016-07-21	NA	6.99595	105.87	24.4551	267.533	1176.87	62.898	16413	6482.7	2949.25	558.736	156.922	378.171	6476.35	15.8502	2.58923	134.478	2316.51	22091.2	34708.9	2413.6	227.055	357.711	23.527	1470.63	455.602	3.2819	2841.6	0	0	9.37878	19.1636	0	47.4467	4266.05	83.9697	164.751	488.878	48.7367	3.26211	6.14528	8.54024
220169	NorCOMM2	(null)	C57BL/6NCrl	+/+	F	220169	2015-02-12	NA	8.86264	92.4889	29.1208	306.939	1211.39	48.7796	18782.5	7649.68	3283.52	151.865	584.572	553.951	6833.54	28.7921	2.13477	140.473	2133.84	23196.5	39534.6	3572.49	226.668	355.764	19.7675	1889.03	543.958	3.23436	2393.58	3.08386	2.19437	10.5464	36.2529	4.17229	65.391	4047.53	80.1257	166.137	587.295	44.2566	3.64633	5.81256	11.4512
170955	NorCOMM2	(null)	C57BL/6NCrl	+/+	F	170955	2014-10-09	NA	7.34425	89.1594	32.2138	355.099	1194.05	39.4835	12547.4	7470.96	3494.64	133.68	1500.54	536.165	8333.77	28.8147	3.60403	127.991	2003.23	22877.4	36957.7	2573.37	250.682	397.157	26.7714	3560.22	502.244	3.08674	2916.88	2.89225	3.83909	11.4286	54.4505	9.8023	87.6727	3719.85	79.5664	168.742	573.762	56.6515	4.38949	7.38275	15.0875
319739	NorCOMM2	(null)	C57BL/6NCrl	+/+	F	319739	2015-09-17	NA	6.25387	100.346	23.3741	349.897	1014.96	49.5423	15270	7135.7	3089.4	240.746	1948.7	432.12	7496.12	23.6763	1.99092	137.124	2197.41	26529.2	37329.6	3668.41	342.675	457.276	19.9084	2255.1	523.573	3.92491	3393.52	3.36801	1.29548	9.68109	23.5794	3.42528	50.0781	3938.19	79.4256	175.113	532.939	47.5742	5.05824	6.24188	13.8336
198415	NorCOMM2	(null)	C57BL/6NCrl	+/+	F	198415	2014-12-23	NA	9.16908	86.0446	21.1412	303.993	1380.95	62.9867	14864.6	6682.68	3126.85	231.453	272.976	461.476	7743.52	29.3046	1.48105	124.488	1966.75	20123.5	36197.1	3295.21	280.992	450.891	23.4473	2157.8	482.449	2.44477	2596.9	0	0	12.24	31.2592	3.0213	55.4425	3023.83	75.3223	141.545	474.074	40.1926	3.65708	6.78276	10.3669
296903	NorCOMM2	(null)	C57BL/6NCrl	+/+	F	296903	2015-07-21	NA	8.29178	98.7155	34.124	326.581	547.599	43.46	16145.1	6868.79	3235.74	425.602	482.101	359.993	7916.98	18.6963	2.33223	107.485	1956.79	25552.4	21511.1	3252.69	180.508	301.6	11.0343	1477.67	342.382	4.68462	2421.54	3.95781	2.68029	17.4277	6.88744	6.65589	63.7068	4256	84.2481	149.483	485.847	46.8646	3.49769	9.51054	7.19925
38540	NorCOMM2	(null)	C57BL/6NCrl	+/+	F	38540	2013-12-11	NA	0	93.0142	22.4586	306.673	1298.43	96.9878	12890.6	5289.3	3019.89	60.285	826.511	426.842	7112.66	16.7121	3.54809	101.671	2052.03	21621.6	37271.4	2651.52	205.389	344.733	26.7893	2046.98	478.701	3.81448	2447.95	2.62298	3.99623	10.6643	24.5178	7.78883	90.9557	3927.68	74.2707	147.11	454.42	44.5037	4.10533	6.35804	10.7537
349028	NorCOMM2	(null)	C57BL/6NCrl	+/+	F	349028	2015-11-05	NA	3.6512	93.674	23.797	260.23	916.81	40.439	14192	9166.5	3403.1	138.39	432.96	412.74	7794.4	24.565	3.3519	105.55	1371.5	21135	39828	3191.2	378.37	285.59	24.23	2330.1	404.85	5.7132	2433.6	2.9064	3.6805	11.152	37.07	11.403	80.871	3462	82.43	158.73	500.81	37.858	3.7082	6.3801	8.0366
38537	NorCOMM2	(null)	C57BL/6NCrl	+/+	F	38537	2013-12-11	NA	11.764	81.008	27.839	326.9	1709.8	153.15	13281	6247.7	3480.6	187.24	388.72	469.74	8354.3	13.93	1.7561	117.47	2125.4	22449	38234	2730.3	320.3	326.7	30.992	2636.9	551.89	6.415	2464.4	3.3455	2.4405	12.713	15.942	6.2967	56.199	3509	89.83	168.67	483.66	39.529	3.8479	6.1614	9.4347
55856	NorCOMM2	(null)	C57BL/6NCrl	+/+	F	55856	2014-01-22	NA	5.3163	100.1	32.753	365.21	1489.4	65.798	11098	5854.8	4129.9	46.076	1091.7	511.62	9285	10.986	4.0455	120.87	1808.9	23460	40527	2356.8	302.7	309.24	18.825	1918.8	488.57	3.8307	2650.7	4.3348	4.9038	11.83	50.582	9.3172	89.432	3777.9	86.87	184.16	567.06	46.629	4.0402	8.6715	11.162
144712	NorCOMM2	(null)	C57BL/6NCrl	+/+	F	144712	2014-08-07	NA	5.8536	66.503	29.404	317.98	1007	45.889	15461	5923	3518	111.95	620.98	507.21	8578.4	13.76	2.2443	88.252	1794.9	19908	34309	2841.3	159.75	363.8	24.37	1571.4	490.21	4.4928	2755.9	2.7763	2.6225	8.8803	18.527	5.1869	92.353	3090.6	79.735	171.43	531.74	43.231	3.7664	6.8959	8.1931
257642	NorCOMM2	(null)	C57BL/6NCrl	+/+	F	257642	2015-05-21	NA	6.1225	137.44	37.164	290.37	1548.1	88.282	14748	6779	4095.4	29.762	639.24	571.2	7401.8	8.1111	2.6069	107.11	1843.4	19869	39419	3135.2	204.88	413.81	19.492	1544.8	448.09	3.3095	2104.4	2.6865	2.8647	15.214	18.725	4.7699	75.748	3568.4	90.982	153.32	511.77	39.505	4.1975	7.1609	8.9055
209240	NorCOMM2	(null)	C57BL/6NCrl	+/+	F	209240	2015-01-13	NA	7.0458	122.23	19.93	306	1176.5	75.202	9753.8	5952.4	3507.7	126.28	192.09	528.65	7799.8	13.411	2.9144	104.16	1602.5	24183	28746	2141.7	333.73	345.84	27.814	1656	504.1	5.0443	2285	4.4217	0	18.854	28.003	3.4287	40.253	3192.3	77.344	142.18	398.67	44.795	3.3165	9.1645	11.037
410682	KOMP2	(null)	C57BL/6NCrl	+/+	M	410682	2016-06-16	NA	13.3985	119.879	8.63799	160.328	1762.88	100.888	31458.1	8688.12	3669.49	5950.63	0	504.606	7406.95	0	3.54215	165.598	2267.62	28059.4	47125.2	3933.12	311.635	666.51	29.6942	2398.95	524.039	4.14225	3090.14	7.54452	0	13.0117	27.3179	3.31073	47.7094	2715.84	150.769	156.286	670.829	24.2991	3.28406	5.66956	10.3453
307708	NorCOMM2	(null)	C57BL/6NCrl	+/+	M	307708	2015-08-18	NA	9.74751	80.7131	11.8454	168.346	954.753	11.8826	33677	8324	3537.57	4331.64	0	491.073	7328.12	7.89707	2.72549	160.012	2682.2	40593	57058.8	2844.77	257.883	453.539	14.9837	2103.49	538.404	5.11895	3259.95	0	0	11.2348	18.2956	3.60984	49.0438	3750.19	114.039	171.891	501.535	34.8537	2.78866	5.11522	8.38127
441143	KOMP2	(null)	C57BL/6NCrl	+/+	M	441143	2016-09-22	NA	9.61806	59.3304	9.71634	206.609	1486.24	33.4787	31273	7249.82	3401.95	4215	0	480.311	7910.97	0	2.44235	143.908	2522.31	33475.8	54680.7	4368.87	300.843	449.862	19.977	2631.5	475.795	3.77454	3052.55	0	4.48113	8.07935	14.3751	5.80515	59.6279	2445.75	114.348	165.918	534.873	27.7856	3.18788	5.79538	7.9128
237609	NorCOMM2	(null)	C57BL/6NCrl	+/+	M	237609	2015-04-23	NA	3.13692	65.8874	12.6308	172.35	1351.94	13.7593	38078.4	9514.43	3200.23	6045.95	0	453.843	7166.57	0	1.94764	131.194	2134.89	38484	46635.5	4010.5	226.595	460.349	19.2773	1899.97	653.512	3.29226	2763.7	0	0	11.9861	9.52027	7.66329	84.5367	2461.22	135.152	163.039	597.787	25.4448	3.93948	4.13873	9.07015
510072	K2P2	(null)	C57BL/6NCrl	+/+	M	510072	2017-04-19	NA	5.15493	88.4368	12.5207	293.858	1353.6	14.8737	24978.1	8551.86	3637.91	4668.67	0	472.484	8833.84	7.29527	2.02535	151.237	2374.99	42421	56020.3	2647.29	300.057	405.649	17.7215	3176.02	531.955	5.94625	3285.64	0	0	10.0601	39.0066	0	58.8942	2936.47	122.628	187.853	507.267	28.8807	3.61659	5.38695	10.2332
198312	NorCOMM2	(null)	C57BL/6NCrl	+/+	M	198312	2014-12-23	NA	11.0218	100.75	11.9158	270.628	1350.29	29.2183	24583.2	8643.15	3505.52	2804.94	0	459.722	9085.67	0	4.72417	141.796	1680.47	30380.6	59241.3	3702.84	254.973	493.861	15.3208	1848.54	460.293	2.76838	2634.63	6.78598	4.79533	10.827	11.7591	13.7561	101.943	2676.97	110.338	182.84	530.439	36.2235	2.92434	4.61587	9.57826
483043	K2P2	(null)	C57BL/6NCrl	+/+	M	483043	2016-12-29	NA	3.54148	79.0032	10.7668	184.193	931.104	12.9195	22613.7	6506.98	2779.58	2756.48	0	432.068	7258.85	0	2.10766	92.9079	1982.46	27558.1	46702.7	2535.65	215.269	499.591	19.4992	2797.89	376.471	3.709	2968.9	0	0	7.30388	10.8719	0	42.1862	2047.34	105.525	150.153	466.738	23.45	2.30117	5.45158	7.08861
34418	NorCOMM2	(null)	C57BL/6NCrl	+/+	M	34418	2013-11-20	NA	12.0158	137.411	8.06926	165.394	2107.03	88.1387	27539.4	8664.16	3097.7	6199.26	0	429.041	6914.4	0	4.76512	117.29	1586.22	33698.5	34283.1	2379.33	332.296	315.752	17.7683	2217.37	583.695	6.8814	2507.16	3.82786	10.1315	14.8658	12.4224	21.0712	155.662	2261.16	128.479	156.739	558.303	23.984	4.42246	7.24897	8.14696
257539	NorCOMM2	(null)	C57BL/6NCrl	+/+	M	257539	2015-05-20	NA	9.00248	88.0345	13.2632	232.083	1082.74	26.2325	27702	8562.3	3673.22	3489.3	0	548.797	8183.79	6.61991	1.80361	121.027	2307.76	34817	51220.5	3049.57	224.984	597.459	13.2673	2668.63	541.027	5.15223	2681.9	0	0	13.3068	12.5009	2.44921	72.9249	3204.5	105.205	177.246	536.742	34.6409	3.34763	7.83682	4.92239
348925	NorCOMM2	(null)	C57BL/6NCrl	+/+	M	348925	2015-11-03	NA	3.01843	144.246	14.1195	203.526	1212.8	25.3079	24958.3	6178.43	2954.83	6366.94	0	397.171	7891.61	0	3.33383	91.973	2250.69	25258.2	28077.6	3373.46	290.024	395.796	27.8944	1895.63	436.406	5.92626	2019.73	2.80777	0	14.631	7.36754	0	56.8094	2835.32	106.89	165.628	502.548	33.679	4.04299	7.34938	8.06055
91833	NorCOMM2	(null)	C57BL/6NCrl	+/+	M	91833	2014-04-29	NA	12.9712	124.093	8.649	226.212	2285.61	321.628	26574	9612.12	3602.75	5087.33	0	508.579	9005.72	7.36963	2.45965	128.245	2047.78	33396.7	44791	4361.41	309.283	524.16	15.1356	2152.93	564.324	6.0382	2877	0	0	15.857	24.5692	0	53.3992	3144.63	171.35	177.15	586.826	29.9095	4.16839	7.60988	8.50535
365958	NorCOMM2	(null)	C57BL/6NCrl	+/+	M	365958	2015-12-17	NA	9.98217	122.618	9.9406	197.871	1565.76	48.2684	25432	8789.21	3361.52	5929.41	0	563.867	8646.88	5.68278	2.95079	109.817	2086.61	36417.9	55367	2971.52	219.207	514.438	26.8263	2324.94	674.748	4.86164	3129.76	2.75671	2.4168	11.8087	16.7873	5.03203	51.2213	2765.58	146.256	182.474	666.332	29.6931	3.95649	8.15174	7.93464
209136	NorCOMM2	(null)	C57BL/6NCrl	+/+	M	209136	2015-01-13	NA	9.15362	103.539	10.7226	237.589	1435.7	22.7523	20461.4	8210.13	3920.15	3706.17	0	534.119	8507.51	7.02734	2.64629	109.644	2550.29	38522.8	51651.6	3491.14	264.959	451.249	15.9489	2402.67	490.182	3.6053	2519.8	4.46113	0	11.3461	23.1555	3.38219	64.6663	2689.79	114.39	170.414	540.135	32.0477	3.15539	6.63245	8.22175
229586	NorCOMM2	(null)	C57BL/6NCrl	+/+	M	229586	2015-03-24	NA	11.553	149.62	14.367	228.57	1135.2	41.915	23759	7603.9	3610.8	4374.2	0	461.65	9576.8	6.3838	4.1754	126.82	1942.4	36458	48418	3427.2	222.33	561.33	18.577	2614.3	572.19	6.8164	2463	0	0	12.317	16.047	6.1546	75.867	2510.4	136.96	186.67	503.6	27.184	2.8889	8.0754	6.8569
187594	NorCOMM2	(null)	C57BL/6NCrl	+/+	M	187594	2014-11-25	NA	11.324	83.2	16.609	212.1	904.71	14.792	22400	8910.4	3894.3	2392.5	0	414.03	9479.4	6.3948	1.86	102.75	1987.4	33238	46769	3537.2	192.1	739.12	18.283	1354	441.58	4.5481	2878.5	8.4589	0	9.9903	28.963	4.6763	56.904	2119.4	106	179.4	555.29	29.367	3.0583	6.8483	8.1914
281969	NorCOMM2	(null)	C57BL/6NCrl	+/+	M	281969	2015-06-23	NA	13.816	89.293	12.357	209.08	1355.3	21.636	33808	8783.5	4000.8	4324.8	0	616.29	10303	6.4138	2.1878	110.5	2418.9	47823	56575	3932	305.09	505.54	14.674	2368.3	652.92	4.1593	2880.1	2.6229	0	9.2122	35.684	0	79.29	2194.5	149.46	206.54	697.86	31.276	4.2921	5.9313	7.9777
115756	NorCOMM2	(null)	C57BL/6NCrl	+/+	M	115756	2014-06-05	NA	7.0887	95.569	15.207	220.33	832.02	18.289	20328	7486.6	3844.6	5153.1	0	454.54	10166	6.9422	4.2146	87.566	1048.9	25855	23927	2895.1	208.69	255.36	16.87	2249.3	417.45	5.091	2258.2	3.6583	4.4002	11.659	13.424	13.029	103.39	2599.9	107.09	174.32	504.13	31.849	3.5549	6.6457	9.5273
38433	NorCOMM2	(null)	C57BL/6NCrl	+/+	M	38433	2013-12-11	NA	18.619	124.18	13.243	216.59	1957.4	96.063	24427	7133	3748.9	4212.5	0	431.89	9276.9	6.8166	3.7575	104.63	1633.6	31357	45660	3577.1	235.73	502.15	20.119	1885.6	623.68	5.363	2300.9	13.066	4.1053	13.521	22.417	11.134	79.98	2269.8	151.36	178.58	591.27	26.912	3.9341	7.6787	8.6653
144609	NorCOMM2	(null)	C57BL/6NCrl	+/+	M	144609	2014-08-07	NA	14.218	94.006	15.123	279.75	952.91	20.706	21596	6573.9	4546	2573.2	0	454.94	10841	6.7566	3.9597	120.42	1934	36294	61161	3731.7	185.23	517.19	17.005	2218.1	530.93	4.0963	3078.2	0	7.8923	9.2798	31.9	21.734	127.86	1982.1	103.39	193.32	764.6	37.011	3.2326	6.1846	7.0946
204873	NorCOMM2	A2m	A2m_tm1b_C10	-/-	F	204873	2014-12-23	NA	4.0724	73.769	25.178	343.41	1163.9	63.037	12850	7161.3	3423.7	457.81	128.15	437.31	7381.5	0	2.3066	87.545	1645.5	24429	32261	3048.1	301.55	283.48	22.008	1965.7	428.85	4.2986	2304.3	0	0	8.9445	45.408	3.5807	42.71	3353.9	85.75	154.16	462.82	44.731	3.29	6.7295	3.6753
204868	NorCOMM2	A2m	A2m_tm1b_C10	-/-	F	204868	2014-12-23	NA	6.642	121.12	25.471	350.43	1250.3	90.876	14369	6259.2	3535.9	243.03	707.51	467.24	8399.6	0	2.9447	102.79	1787.6	26068	38729	3757.5	220.1	308.26	22.868	3117.7	508.45	4.5584	3029.9	0	1.5846	12.161	59.341	3.9109	75.322	3812.3	98.408	172.56	567.99	35.977	3.1222	6.3624	9.7129
204872	NorCOMM2	A2m	A2m_tm1b_C10	-/-	F	204872	2014-12-23	NA	6.6633	90.608	22.747	373.5	1296.4	78.1	17165	7761.7	3280.1	226.55	184.29	431.24	8120.3	0	2.2274	92.393	1952.9	23640	39225	3307.8	334.85	315.87	29.536	3018.4	438.16	4.296	2131.9	6.6787	1.2699	11.1	34.77	3.3852	48.717	2884.2	73.618	160.93	448.09	32.629	3.6973	6.3553	8.7216
197966	NorCOMM2	A2m	A2m_tm1b_C10	-/-	M	197966	2014-12-18	NA	15.996	87.373	8.2591	222.78	1213.7	29.974	29967	11997	4449.1	3762.8	0	598.84	10239	0	3.001	113.7	2144.6	39425	59928	3651.9	291.95	604.76	19.748	2430.7	626.92	7.4602	2761.6	3.0882	1.9078	11.556	36.753	6.3606	75.749	2513.7	150.62	201.7	667.37	30.275	2.1439	6.6757	6.6729
197962	NorCOMM2	A2m	A2m_tm1b_C10	-/-	M	197962	2014-12-18	NA	8.1675	77.386	11.742	254.77	1554	42.698	28412	7691.3	4419.5	5109.8	0	522.16	9519	0	3.0923	118.82	1946.6	32758	54816	4089.9	291.36	642.79	22.039	2407.8	560.43	4.5143	2603.2	6.4425	2.4218	8.9935	55.91	7.2774	57.284	2265	145.73	202.98	528.71	25.984	3.8294	8.343	8.6726
197964	NorCOMM2	A2m	A2m_tm1b_C10	-/-	M	197964	2014-12-18	NA	5.3538	79.203	14.578	292.08	1325.1	24.58	21544	8778.3	4220.8	3438.8	0	480.42	11960	0	2.2814	99.864	1601.9	41056	58198	3860	277.71	710.86	17.245	1559.4	527.28	4.2764	3084.9	2.9018	0	9.0327	35.771	3.6854	48.658	2333.8	125.41	190.42	597.4	34.988	3.5478	9.0031	9.8666
181060	NorCOMM2	Ahcy	Ahcy_tm1b_E07	+/-	F	181060	2014-11-06	NA	0	75.048	21.603	303.59	1030.2	60.775	16642	8771.8	4073.9	187.46	1169.3	571.56	8792.2	22.95	1.8329	92.794	1960.4	22079	38033	3241.8	397.1	343.09	27.941	2010.9	494.93	3.4869	2559.5	3.0352	1.1442	12.528	85.123	3.2162	53.735	3669.9	95.018	185.19	583.09	51.056	3.9709	5.7741	11.888
179053	NorCOMM2	Ahcy	Ahcy_tm1b_E07	+/-	F	179053	2014-10-23	NA	6.2467	84.797	23.536	346.15	1343.3	61.891	16469	5666.7	3999.2	291.12	1001.7	481.14	8603.3	14.885	1.8355	88.794	1831.5	14865	37843	3332	278.93	326.3	20.627	2836.5	507.26	5.3119	2455.1	0	0	10.756	42.844	2.6078	46.265	3451.1	93.98	182.51	503.53	55.673	7.5831	6.0435	12.985
181059	NorCOMM2	Ahcy	Ahcy_tm1b_E07	+/-	F	181059	2014-11-06	NA	4.7762	78.951	35.955	393.5	1970	90.733	17639	7336.6	4498.1	89.812	982.48	560.16	9610.7	9.003	2.0571	121.5	2024.9	25103	37316	3581.7	307.75	360.41	20.465	2797.9	477.41	7.5944	2649.9	15.382	0.98382	10.485	31.605	5.0342	53.963	3476.2	93.469	187.13	616.42	46.002	4.0786	7.7211	14.924
178951	NorCOMM2	Ahcy	Ahcy_tm1b_E07	+/-	M	178951	2014-10-23	NA	8.5447	115.13	9.9536	218.06	1910.2	82.858	27190	9703.2	3981.5	5629.3	0	489.34	8962.2	0	3.7967	110.57	2040.5	32072	45274	3844.2	259.71	569.19	27.252	1721	496.51	8.5296	2332.9	3.6584	2.0308	12.084	12.185	7.9863	67.017	2052.6	158.29	187.74	571.51	21.772	3.694	7.4976	11.229
178948	NorCOMM2	Ahcy	Ahcy_tm1b_E07	+/-	M	178948	2014-10-23	NA	10.245	97.91	11.52	254.85	1787.7	46.927	30926	7921.5	4285.6	7062.7	0	564.73	9760.2	6.4262	2.0792	95.845	1839.6	33033	41426	3918.4	203.37	436.2	19.927	2136.7	561.27	6.1929	2497.3	3.5107	1.2717	12.57	20.163	3.6766	43.166	2251.2	145.24	195.02	575.93	24.645	3.8937	8.0757	8.906
178950	NorCOMM2	Ahcy	Ahcy_tm1b_E07	+/-	M	178950	2014-10-23	NA	7.8581	91.784	15.798	241.51	1232.6	42.025	25273	7493.2	4669.4	2738.8	0	585.62	11175	6.9454	2.1915	112.87	1981.4	34736	54928	3879.8	320.41	814.47	20.933	1665.1	513.86	6.3847	2757.7	7.2169	0	11.882	24.307	0	47.95	2568.4	159.64	201.52	730.71	31.836	3.031	8.5534	7.4534
143963	NorCOMM2	Atp5b	Atp5b_tm1b_B07	+/-	F	143963	2014-08-07	NA	9.87872	365.495	17.301	276.876	1194.84	57.4042	18074.2	7425.65	3369.71	217.723	502.386	489.316	6540.63	20.4074	10.244	122.187	2134.04	23603.9	36506.5	2937.82	327.41	314.636	24.6196	2670.2	486.537	3.97152	2929.32	0	0	10.0591	29.7981	0	49.4097	4473.35	85.1267	162.795	412.445	49.0745	3.74864	5.29655	11.5152
143961	NorCOMM2	Atp5b	Atp5b_tm1b_B07	+/-	F	143961	2014-08-07	NA	6.93774	118.755	15.326	271.035	999.233	44.5529	19471.1	6550.01	3025.62	336.74	186.928	422.12	6698.45	21.8171	4.318	139.822	1780.6	24854	36581.5	3204.12	222.596	265.306	29.2904	1985.69	482.021	2.96982	2683.71	3.34109	0	11.5515	53.4729	8.5836	70.0734	3903.56	68.4096	159.964	436.423	42.1056	3.74397	5.03076	10.4582
143960	NorCOMM2	Atp5b	Atp5b_tm1b_B07	+/-	F	143960	2014-08-07	NA	11.6364	175.908	18.4042	295.486	1136.2	66.2643	23718.3	7186.38	3112.73	391.477	294.615	489.004	6864.19	20.1774	5.2667	125.196	2001.1	27854.2	39193.5	3137.25	217.174	321.29	31.8337	2085.51	548.088	3.46094	2986.55	0	0	12.3203	76.0878	0	40.4314	3993.82	85.8987	181.654	567.301	39.2307	3.3269	4.81977	10.1101
118347	NorCOMM2	Atp5b	Atp5b_tm1b_B07	+/-	M	118347	2014-06-11	NA	9.66825	121.731	11.355	167.191	1842.78	144.736	30416.7	7704.27	3540.05	6039.82	0	477.463	7975.98	7.66584	7.83719	102.477	2239.82	29347.8	51116.2	3572.32	383.831	445.883	18.6972	2787.27	586.298	4.74552	2755.87	19.0197	0	10.6824	19.8087	7.56598	74.2822	2422.65	148.274	164.648	503.856	30.3817	2.44897	6.2425	14.4364
118346	NorCOMM2	Atp5b	Atp5b_tm1b_B07	+/-	M	118346	2014-06-11	NA	8.5062	76.5197	8.28693	172.436	1874.68	33.475	25349.5	7877.48	3608.71	4184.24	0	421.289	8349.45	8.11757	2.50361	121.458	2128.93	29064.8	40976.2	3734.28	291.568	492.314	17.907	2203.1	490.607	3.83204	2289.07	5.03369	0	10.931	22.1609	3.35906	47.6721	2974.23	129.937	163.717	599.019	33.487	2.88779	6.05143	5.09626
143858	NorCOMM2	Atp5b	Atp5b_tm1b_B07	+/-	M	143858	2014-08-07	NA	18.2586	137.762	7.7426	116.311	2386.57	1705	10747.6	2345.65	1502.3	3095.42	0	364.162	2204.85	0	4.04428	114.373	1832.27	17581.2	10957.3	3005.86	222.429	156.258	14.6913	1690.87	246.027	6.78115	2171.7	0	0	12.3544	7.71852	7.9331	39.1858	2877.75	161.358	155.9	535.006	30.8414	5.16311	12.5796	20.5228
281686	NorCOMM2	Atp6v0d1	Atp6v0d1_tm1b_E01	+/-	F	281686	2015-06-24	NA	6.39723	95.262	26.4465	222.666	870.527	78.2999	18011.7	7978.15	3540.29	39.2775	79.5721	401.091	6258.82	16.8511	1.62682	111.426	2134.29	22864.5	33099.2	3557.82	212.676	365.823	14.4632	1734.87	428.644	4.49687	2451.65	0	0	13.4306	22.9017	0	28.4794	4202.93	76.3884	158.959	444.27	41.3298	3.12283	7.89623	9.9066
281679	NorCOMM2	Atp6v0d1	Atp6v0d1_tm1b_E01	+/-	F	281679	2015-06-24	NA	7.5511	57.3605	19.3957	296.881	1016.66	49.2157	15489.8	6015.71	2461.17	262.627	775.223	396.1	6423.29	16.2984	1.30262	109.501	1676.32	26326.9	30918.9	2455.59	233.883	345.96	28.285	1853.36	464.563	3.39051	2370.35	0	0	9.39395	24.0669	0	36.3465	4198.79	78.5798	155.028	464.022	39.8854	3.52195	4.52109	8.48323
281678	NorCOMM2	Atp6v0d1	Atp6v0d1_tm1b_E01	+/-	F	281678	2015-06-24	NA	6.90077	76.3215	28.129	221.848	1343.75	124.635	12174.1	7254.78	3371.46	42.9453	34.0609	551.512	5757.86	14.9029	2.46487	117.321	2525.33	19377.1	35855.7	3181.82	176.078	334.213	11.5118	1099.28	493.075	2.5495	2087.98	2.61644	2.37188	12.2537	123.535	4.83141	65.0746	5189.46	86.2834	158.43	582.885	42.0889	3.78298	8.20527	4.72931
281575	NorCOMM2	Atp6v0d1	Atp6v0d1_tm1b_E01	+/-	M	281575	2015-06-23	NA	13.3416	89.4669	14.224	182.445	819.077	24.6172	26002	9314.83	3653.53	3485.3	0	398.72	8225.45	6.74721	2.50109	128.805	2068.15	35950.6	50629.5	4497.25	318.182	341.632	13.8498	1901.25	536.206	4.208	3334.42	0	2.04772	11.0848	17.3089	5.97578	59.4735	3551.81	114.946	167.06	471.962	31.2273	4.12253	8.213	8.10376
281582	NorCOMM2	Atp6v0d1	Atp6v0d1_tm1b_E01	+/-	M	281582	2015-06-23	NA	15.4412	80.8296	12.5838	157.956	1396.2	42.8502	26541.9	7914.97	2972.11	5504.42	0	522.788	7209.33	7.13314	1.80371	136.757	2311.01	33581.7	40565.6	4984.74	336.266	540.655	22.3073	2385.81	536.835	5.10138	2385.46	2.74857	0	6.63867	14.8443	3.57638	48.7196	3441.74	144.953	169.664	397.756	31.6359	3.17248	7.39831	7.62882
281584	NorCOMM2	Atp6v0d1	Atp6v0d1_tm1b_E01	+/-	M	281584	2015-06-23	NA	6.72286	109.495	11.7304	188.434	1680.47	70.8767	28901.3	8738.89	3697.83	4786.78	0	508.024	8408.19	6.58873	2.316	124.906	2486.39	44394.1	51837.1	5284.37	385.998	563.045	17.8233	2545.06	545.227	4.40143	3343.67	2.82917	0	12.5494	19.5092	0	55.8406	2302.77	131.324	185.828	586.366	32.318	4.15928	10.0875	11.0057
222890	NorCOMM2	C8a	C8a_tm1b_F01	-/-	F	222890	2015-02-18	NA	4.09687	108.216	22.053	257.783	1077.53	38.1968	14318.7	7080.52	3131.1	86.4799	166.228	368.418	4225.16	31.6315	2.61866	69.247	1494.9	26955.4	36267.1	2901.05	259.642	490.81	12.5	2824.96	427.719	2.58147	2253.17	3.21078	1.47834	12.1997	6.84654	0	38.2757	4264.17	79.2148	147.196	434.306	24.002	2.90081	7.47024	7.34357
222888	NorCOMM2	C8a	C8a_tm1b_F01	-/-	F	222888	2015-02-18	NA	11.9816	95.6867	21.2946	289.966	1085.15	95.4998	14213.3	6833.96	2497.75	193.348	267.92	493.404	7236.03	30.555	2.15071	128.368	2001.55	24319.3	32167.9	3080.21	230.199	399.971	37.7916	2319.53	484.752	3.6921	2846.06	3.57563	0	13.7499	21.7436	0	45.9757	3504.47	78.961	147.35	479.873	32.5386	3.36575	5.61097	10.3052
222895	NorCOMM2	C8a	C8a_tm1b_F01	-/-	F	222895	2015-02-18	NA	8.59676	110.911	21.6446	316.08	1257.92	73.8606	14446.1	6566.65	3215.85	89.4032	847.523	529.386	7328.44	19.1913	2.90413	113.381	2198.31	29074.4	37494.4	3282.83	307.425	467.489	29.473	2785.39	501.073	5.86905	2580.14	3.3216	0	10.1054	20.4694	0	40.1046	4184.03	91.5867	176.324	553.434	47.3123	3.76732	6.26263	13.9518
233514	NorCOMM2	C8a	C8a_tm1b_F01	-/-	M	233514	2015-04-08	NA	14.9526	88.596	14.3632	172.722	1585.81	41.7885	33091.1	8435.93	3225.41	4146.67	0	582.742	7361.2	6.25776	1.85355	140.209	1996.74	45062.6	46768.1	3725.9	281.625	581.24	17.6774	2274.24	529.073	4.93469	3237.18	3.78988	0	10.6466	13.4733	0	49.0815	3220.63	126.458	188.183	590.757	28.1916	3.36268	7.00354	9.74068
233523	NorCOMM2	C8a	C8a_tm1b_F01	-/-	M	233523	2015-04-08	NA	8.57467	116.652	11.5186	193.202	1501.98	27.8873	29957	9098.55	3640.4	6123.89	0	489.062	7891.13	7.08014	2.72348	113.625	2199.54	34614.7	49445.6	3415.28	278.461	599.496	16.5484	2821.06	515.024	5.19985	2557.01	7.82138	0	11.9404	15.5986	0	43.5696	2771.84	150.346	180.552	688.04	28.7227	3.48285	6.35462	6.66125
233515	NorCOMM2	C8a	C8a_tm1b_F01	-/-	M	233515	2015-04-08	NA	11.7824	94.6117	10.8232	201.319	1297.83	44.2396	27905.7	8677.73	3322.81	6474.85	0	602.469	8475.51	0	1.30146	126.148	1996.29	46379	47238.7	4239.44	254.733	564.161	27.6286	2294.45	537.072	4.08856	2964.89	0	0	12.63	17.8653	0	47.9865	3751.37	130.472	189.845	703.235	28.9825	3.05108	8.22142	9.45872
206829	NorCOMM2	Cdk4	Cdk4_tm1b_F08	+/-	F	206829	2015-01-08	NA	4.48941	130.674	21.6521	349.109	1077.63	82.4442	14247.4	8024.73	3347.04	240.13	961.997	543.844	8130.77	23.7493	2.36179	116.964	1936.64	19794.7	34783.3	2413.67	227.576	212.367	27.5367	2136.93	456.289	3.41205	2171.65	4.06465	0	13.8628	64.9743	0	62.5199	4153.78	76.8654	164.004	586.669	44.2799	4.12816	6.36206	9.73204
206828	NorCOMM2	Cdk4	Cdk4_tm1b_F08	+/-	F	206828	2015-01-06	NA	5.57564	101.684	23.01	273.643	980.786	82.9702	13941.3	6168.3	3036.11	170.625	522.128	491.463	6483.88	15.6614	1.93277	101.728	1975.7	19621.6	29277.3	2761.81	270.001	343.269	22.8938	1647.3	375.173	4.36007	2286.98	0	0	11.0209	23.5105	3.14103	50.9764	4325.63	69.1781	147.532	444.583	49.4895	3.05364	5.40262	6.54224
206822	NorCOMM2	Cdk4	Cdk4_tm1b_F08	+/-	F	206822	2015-01-06	NA	4.70021	127.793	19.6695	279.386	1144.21	77.5164	12922.7	6143.8	3060.53	456.119	639.643	453.864	7090.41	13.775	2.08743	89.9011	2149.85	18373.3	32880.2	3191.9	265.112	311.055	24.5983	2137.37	431.153	4.0157	2394.91	3.02789	0	9.24355	29.3065	2.58396	49.6782	3926.73	70.9423	157.469	542.091	33.4308	3.54335	5.2068	7.84165
190208	NorCOMM2	Cdk4	Cdk4_tm1b_F08	+/-	M	190208	2014-11-25	NA	19.516	87.313	10.6068	188.198	1301.94	63.7928	26743.6	8852.8	3693.1	5278.52	0	412.26	8728.31	7.39279	4.14009	101.35	1729.26	35804.5	49886.6	4988.23	301.557	661.058	25.0359	2117.15	559.513	4.59791	2716.34	15.1271	3.20589	10.3421	18.6894	7.54842	51.4997	2188.88	127.598	175.555	574.124	26.6744	3.42481	6.17543	8.67734
190207	NorCOMM2	Cdk4	Cdk4_tm1b_F08	+/-	M	190207	2014-11-25	NA	11.8198	89.5548	13.6265	219.277	2365.53	270.88	28849.1	9771.19	3644.07	5392.29	0	586.529	8183.41	8.24903	2.41512	145.584	2590.36	44293.5	53412.6	5372.31	351.116	569.328	27.3598	2414.24	596.554	5.11513	2849.97	4.8956	1.25979	17.8364	16.9522	2.80527	61.9316	2489.38	160.374	186.511	576.109	22.6346	3.51397	8.31957	8.41452
190206	NorCOMM2	Cdk4	Cdk4_tm1b_F08	+/-	M	190206	2014-11-25	NA	14.6694	102.319	6.60781	177.569	3209.83	350.974	38686.9	9288.5	3977.97	5354.81	0	659.382	8390.96	6.55518	2.71623	125.181	2150.63	40711	56311.1	5608.16	463.163	751.641	25.4106	3253.29	593.356	5.85482	3659.75	3.62053	1.46029	19.5211	19.7892	0	55.4518	2425.05	178.754	194.881	660.142	24.8973	4.5586	9.02222	8.98944
122069	NorCOMM2	Dhfr	Dhfr_tm1b_H07	+/-	F	122069	2014-06-19	NA	7.7355	95.453	34.715	322.13	1044.5	45.698	16173	6606.9	3941.2	175.5	114.35	507.96	9109	15.435	3.8633	127.96	1885.4	21178	38710	2971	303.98	241.6	19.898	2276.8	453.56	4.8674	2295.4	4.5684	2.9659	11.239	34.963	9.4235	90.178	3458.9	71.459	170.39	596.83	39.785	3.2735	7.4383	9.9449
122067	NorCOMM2	Dhfr	Dhfr_tm1b_H07	+/-	F	122067	2014-06-19	NA	7.5973	87.151	25.071	287.67	929.98	40.771	15575	5757.5	3699.3	264.24	7.2157	423.07	9284.5	14.694	2.1472	122.69	1970.3	22458	38725	2875	338.22	244.38	10.319	2196.6	438.21	5.7016	2880.5	7.0915	2.2979	14.32	58.359	6.1242	65.305	3867.2	87.151	170.28	656.32	43.857	3.0821	7.4386	11.295
122066	NorCOMM2	Dhfr	Dhfr_tm1b_H07	+/-	F	122066	2014-06-19	NA	3.6882	100.58	26.752	285.75	832.27	52.029	11199	5719.6	2878.5	273.17	209.78	484.46	9687.9	21.074	2.0564	105.31	1554.5	27405	37833	2739.1	344.09	364.62	30.237	2649	484.64	7.5713	2974.5	3.2143	0.82539	13.275	73.607	4.4729	47.567	2762.3	81.333	162.6	473.6	39.888	3.4566	5.9945	9.5855
121964	NorCOMM2	Dhfr	Dhfr_tm1b_H07	+/-	M	121964	2014-06-19	NA	0	84.13	14.043	236.19	1223	20.259	22036	8600.9	4444.1	2512.3	0	412.05	9807	6.6155	2.3777	119.92	1920.8	35382	58835	3198.7	213.01	610.6	18.504	2367.2	517.84	3.5856	3224.3	6.341	1.7911	10.743	54.834	4.8511	52.129	2303.6	117.97	194.69	608.97	34.95	3.1161	7.3479	6.5456
121962	NorCOMM2	Dhfr	Dhfr_tm1b_H07	+/-	M	121962	2014-06-19	NA	8.4705	79.553	12.467	256.84	924.94	21.128	26021	7835.9	3866.7	3686.7	0	475.8	10292	7.1067	2.1014	107.39	2017	32777	49234	2730.4	173.11	451.37	16.789	2086	528.22	5.2123	2526.3	2.6207	0	9.785	24.629	2.6535	50.371	3041.1	113.77	184.16	598.87	29.905	2.8208	8.3864	6.2812
129282	NorCOMM2	Dhfr	Dhfr_tm1b_H07	+/-	M	129282	2014-07-09	NA	5.0667	81.391	11.721	249.96	1212.2	38.304	31730	7355	4420	4506.1	0	523.96	11432	6.8813	2.8536	94.428	2116.6	29353	51773	3627.9	332.96	693.73	14.626	1758.1	473.53	5.2219	2895.8	8.5361	0	11.612	27.387	2.4983	50.681	2275	162.94	224	675.09	32.04	3.9665	6.9952	5.4458
428089	K2P2	Dync1li1	Dync1li1_em1_del	+/-	F	428089	2016-08-18	NA	6.41412	77.6306	31.3828	263.112	684.757	27.7674	16816.6	6219.45	2986.15	1631.06	1030.64	390.249	6716.27	16.5831	2.00198	92.4095	1457.85	13144	16341.1	2858.5	268.769	254.45	14.2985	1469.36	266.57	1.87856	1927.44	4.85294	0	10.119	13.4503	0	46.5029	4123.68	72.919	135.893	432.463	39.2772	2.98235	6.05604	12.9915
420778	K2P2	Dync1li1	Dync1li1_em1_del	+/-	F	420778	2016-08-05	NA	3.7773	91.0667	19.224	253.447	1218.89	60.8599	17072.4	7191.02	3449.51	71.6181	698.411	368.223	6516.26	20.5321	3.9765	110.751	2232.68	21985.1	42963.4	2913.88	317.947	402.04	14.3269	2774.65	472.638	4.13189	2391.94	7.08129	2.46855	9.30789	19.596	3.38864	60.0625	4268.29	70.5152	161.168	592.482	50.8183	3.57575	5.41997	13.8662
428090	K2P2	Dync1li1	Dync1li1_em1_del	+/-	F	428090	2016-08-18	NA	6.69522	88.2327	21.191	325.778	1361.23	60.0598	16035.2	7481.45	3637.91	28.8276	1117.47	459.359	7310.76	19.9954	2.32915	120.941	2675.7	25144	46663.2	2854.02	276.034	512.159	15.0211	2202.47	435.011	3.24931	2764.33	0	0	9.51872	15.9617	0	47.119	5354.64	102.282	170.179	823.933	54.6199	3.10515	5.59988	4.78848
420676	K2P2	Dync1li1	Dync1li1_em1_del	+/-	M	420676	2016-08-03	NA	7.71241	94.562	7.70509	140.733	1408.41	38.5798	35022.5	8299.82	3416.03	4602.31	0	423.263	6609.81	0	3.24075	118.026	2042.65	37591.7	53693.6	2999.04	230.028	388.159	18.9868	2708.07	555.004	5.51175	2531.03	6.96841	7.15007	9.12458	47.9522	10.9073	76.5203	2386.73	127.769	160.97	505.306	26.514	3.15076	5.93987	6.45426
420674	K2P2	Dync1li1	Dync1li1_em1_del	+/-	M	420674	2016-08-03	NA	6.27428	115.732	8.73968	180.984	2301.1	186.124	27007.5	8165.01	3545.09	4723.16	0	392.942	7941.88	0	2.70674	141.67	2440.4	40926.4	50450.8	3944.02	265.441	505.019	15.2861	2193.84	570.204	3.5322	2805.58	0	0	14.2712	13.7517	0	40.2499	2718.38	145.526	184.072	677.925	28.2464	3.68462	7.93305	8.42047
420673	K2P2	Dync1li1	Dync1li1_em1_del	+/-	M	420673	2016-08-03	NA	6.86112	56.4472	6.13921	222.985	1119.27	19.6319	26075.2	7775.65	3330.91	2988.24	0	417.981	7646.23	0	1.78551	144.003	2327.59	38034.3	55549.4	2433.36	208.925	466.458	14.8613	1882.72	481.157	4.0768	2623.56	0	1.09617	8.3307	10.987	3.26042	42.2693	2621.81	108.432	166.002	481.678	27.6049	3.0001	7.1355	9.06249
410978	KOMP2	G6pd2	G6pd2_em1_del	-/-	F	410978	2016-06-16	NA	3.96804	91.3095	19.5665	292.173	1202.06	49.159	17018.9	7033.28	3323.21	124.768	475.342	371.444	6687.09	23.8923	2.32975	179.664	1882.44	28614.2	40176.7	2706.47	381.674	318.654	19.9277	2592.9	508.197	2.98759	2869.07	0	1.82932	10.4698	29.7022	6.16766	45.0987	5249.82	78.6135	164.497	570.049	50.6654	3.65141	4.5654	11.5357
410980	KOMP2	G6pd2	G6pd2_em1_del	-/-	F	410980	2016-06-16	NA	2.34939	126.284	19.9372	299.027	1306.22	64.5138	13745.7	6817.52	3301.05	230.573	786.86	435.393	7051.29	19.3688	2.54762	128.512	1899.27	26572.9	38243.8	3305.15	297.43	398.811	24.8096	2182.49	524.787	3.55247	3085.45	0	0	9.44046	35.9886	0	41.5777	3783.68	91.3707	159.427	509.436	43.0591	3.58825	5.25379	9.61854
410975	KOMP2	G6pd2	G6pd2_em1_del	-/-	F	410975	2016-06-16	NA	7.16414	100.589	18.6666	285.358	1239.02	60.1483	15671.3	5880.77	2924.99	72.5683	282.168	566.425	7114.38	20.3583	2.48526	154.479	1803.72	17911.6	36584.5	2612.54	367.323	303.828	19.005	2133.58	409.058	4.23592	3024.67	0	2.13075	12.4078	21.0435	0	55.5767	4114.11	73.1358	149.739	655.027	38.5107	3.35467	5.86763	7.59174
410881	KOMP2	G6pd2	G6pd2_em1_del	-/-	M	410881	2016-06-16	NA	8.55912	102.639	8.40994	171.205	1667.61	43.7168	34585.7	7664.14	3442.85	5376.01	0	410.397	6566.63	7.47866	3.51598	139.357	2044.35	36374	46998.8	3792.29	293.923	439.376	23.4091	2234.76	537.18	3.64846	2774.77	0	0	11.2063	14.0834	5.81702	57.3172	2899.83	134.236	168.646	551.698	32.1182	3.23063	5.54579	9.48927
420416	KOMP2	G6pd2	G6pd2_em1_del	-/-	M	420416	2016-08-03	NA	9.52119	76.2958	8.13152	177.784	1233.23	16.0121	27192.7	8195.67	3386.64	2554.68	0	449.783	7131.02	0	2.02865	117.942	2260.06	48170.9	57463.5	3305.54	227.935	524.688	18.878	1918.06	559.938	2.5688	3502.85	4.55507	1.14041	9.78479	21.3697	4.80759	51.4558	3013.61	100.964	167.724	545.91	31.3755	2.49992	4.67271	5.41818
410882	KOMP2	G6pd2	G6pd2_em1_del	-/-	M	410882	2016-06-16	NA	11.6012	107.958	9.10263	188.755	1478.81	61.9651	27582.3	7380.58	3470.05	5163.05	0	491.619	6677.82	0	2.45889	108.998	2305.75	33139.3	45704.7	3447.44	277.363	448.938	24.1902	2378.33	571.253	4.62881	2475.79	0	0	13.6608	13.2146	0	41.0026	2261.45	116.628	158.581	575.61	27.0553	3.42318	5.50347	8.04282
39183	NorCOMM2	Galc	Galc_tm1b_A06	+/-	F	39183	2013-12-04	NA	6.82867	84.7499	23.1709	237.727	938.933	58.5088	16424.1	6877.4	3640.78	82.1786	308.831	440.248	7023.75	13.9839	2.82433	113.381	2115.71	24095.4	37093.9	2153.15	243.578	251.284	20.6997	1841.68	468.666	4.72617	2904.96	2.8412	2.21148	10.8333	35.1061	4.78898	69.0582	4201.76	75.8099	141.814	432.527	38.8971	3.09284	5.54149	12.1959
40391	NorCOMM2	Galc	Galc_tm1b_A06	+/-	F	40391	2013-12-16	NA	6.98687	83.8399	22.6778	249.095	1173.79	76.2485	15027.2	6964.18	3396.95	58.9358	213.382	471.22	7900.41	26.1164	3.5424	120.64	2018.79	29072.2	34683.7	3451.62	251.917	205.399	23.8589	2128.83	490.074	3.65653	2455.46	9.91016	6.79609	8.84256	63.3591	17.45	107.001	4289.33	78.3921	168.857	627.757	38.2371	3.40229	7.33803	10.9934
39181	NorCOMM2	Galc	Galc_tm1b_A06	+/-	F	39181	2013-12-04	NA	8.00909	86.8335	22.7324	281.071	997.131	68.2638	16256.5	6957.49	3353.7	55.3399	182.868	386.194	8222.14	28.4823	3.18563	114.857	2313.7	24683.8	40008.2	3096.18	249.488	295.675	22.3862	2335.86	463.993	3.30523	2715.93	0	3.08475	11.3294	56.3125	7.65445	82.1783	3857.84	78.2379	162.486	557.139	48.0282	3.42665	7.35329	9.14827
43707	NorCOMM2	Galc	Galc_tm1b_A06	+/-	M	43707	2013-12-30	NA	8.9532	117.014	11.5102	203.141	1567.96	50.7323	29183.3	8751.65	4156.84	4456.66	0	493.021	8028.04	0	2.99223	136.319	2014.31	35708.3	47563.3	3305.69	227.362	474.478	23.0516	2356.18	543.102	7.06051	2752.21	6.73726	2.54456	12.574	14.894	6.65768	68.7863	3231.14	132.588	164.6	569	29.7269	3.84072	6.82876	9.47909
40288	NorCOMM2	Galc	Galc_tm1b_A06	+/-	M	40288	2013-12-16	NA	5.89868	102.153	13.1889	192.316	1052.56	35.4743	24615.1	9582.04	4074.69	3139.78	0	446.492	9280.68	7.49684	2.16356	111.497	1818.79	29552.5	46086.4	3857.95	300.832	579.562	16.5724	1978.33	508.236	2.53385	2983.18	2.95742	3.0563	13.3569	21.9825	7.88985	51.8208	2250.97	133.958	177.621	538.277	42.2336	2.11127	8.00857	5.99282
43708	NorCOMM2	Galc	Galc_tm1b_A06	+/-	M	43708	2013-12-30	NA	6.4628	146.687	12.4813	204.245	1462.07	30.4785	37243.8	9258.03	3962.33	5984.35	0	522.004	9086.49	0	3.20012	107.832	2363.05	41921.4	50541.7	3226.84	213.911	439.45	18.6595	2403.54	678.979	4.83508	2731.45	4.09089	2.40032	10.8293	50.9132	4.67143	60.2363	2524.73	146.486	182.599	737.38	26.667	3.46924	7.49881	9.58545
38377	NorCOMM2	Gnpda1	Gnpda1_tm1b_A05	+/-	F	38377	2013-12-11	NA	9.1442	84.09	25.371	339.72	1010.6	63.7	13851	6173.5	3576.3	108.17	330.46	521.76	8684.2	14.074	2.116	117.18	2029.3	20923	34004	2873.3	295.08	257.63	22.324	1222	486.81	0	2334.5	0	0	10.872	181.53	5.5961	52.415	3374.5	81.72	163.57	558.62	44.403	2.9294	7.5839	9.4734
37870	NorCOMM2	Gnpda1	Gnpda1_tm1b_A05	+/-	F	37870	2013-11-28	NA	6.8331	108.79	19.274	305.7	971.11	51.483	13516	5932	3261.9	128.48	13.509	500	8387.1	22.85	3.5871	106.73	2048.6	23501	37087	2389.4	294.18	239.47	21.006	2249.3	466.2	6.6065	2341.7	0	6.8522	10.822	75.563	17.208	129	3987.8	70.727	172.17	467.07	42.973	2.9256	6.4995	7.4101
37871	NorCOMM2	Gnpda1	Gnpda1_tm1b_A05	+/-	F	37871	2013-11-28	NA	8.3762	82.291	19.612	236.68	950.53	47.065	11175	5372.7	2840.9	224.47	23.543	394.29	7529.3	22.648	2.2571	130.78	1598.1	27980	35157	2610.1	254.18	291.04	34.578	1784.1	441.06	4.5057	2716.8	4.6997	3.3947	9.9142	62.622	7.9387	83.84	3643.6	85.81	163.32	627.59	34.297	3.9035	5.9354	8.859
38275	NorCOMM2	Gnpda1	Gnpda1_tm1b_A05	+/-	M	38275	2013-12-11	NA	12.41	85.87	7.8766	185.97	3135.6	571.62	26460	8166.9	4035.4	4624	0	549.98	9706.5	6.9688	3.041	118.63	1899.6	35819	42160	4363.8	294.3	496.17	22.264	1629.7	585.9	6.758	3091.1	0	0	13.796	16.997	9.7134	68.48	2988.6	169.89	204.68	687.89	23.649	3.1753	7.3376	7.9394
37768	NorCOMM2	Gnpda1	Gnpda1_tm1b_A05	+/-	M	37768	2013-11-27	NA	11.772	153.44	9.9512	174.67	1983.7	120.13	31164	8213.3	4047.6	5611.6	0	683.5	9437.2	0	5.5355	115.49	2037.9	40662	40347	3582.5	303.05	637.41	22.466	2282	686.94	0	2371.1	0	2.9261	15.518	13.303	10.216	94.782	1880.9	169.82	197.6	705.9	26.695	4.4057	7.6124	9.9727
37769	NorCOMM2	Gnpda1	Gnpda1_tm1b_A05	+/-	M	37769	2013-11-28	NA	13.012	149.44	12.278	234.06	1649.5	36.02	28352	9196	5099.1	4618.3	0	502.68	12455	6.6828	7.0148	118.68	1649.3	36821	47841	2996.9	267	474.92	17.318	1666	562.74	7.6219	2839.3	3.2187	8.8038	12.128	32.213	21.803	167.46	2239.4	145.06	226.72	732.8	30.629	5.1846	9.025	8.3968
116005	NorCOMM2	Idh1	Idh1_tm1b_H02	-/-	F	116005	2014-06-05	NA	5.00882	101.264	25.9506	288.813	916.181	64.6257	16316.7	7094.49	3536.24	159.802	61.7387	425.369	7159.53	25.8344	5.01977	121.994	2164.62	26541.1	39329.4	3348.31	300.873	497.533	17.9392	3437.52	441.493	6.7982	2676.15	8.00835	3.84465	15.2204	29.2324	11.1187	62.1747	4158.13	90.0571	164.292	614.508	37.8591	4.06295	6.92163	9.00611
116097	NorCOMM2	Idh1	Idh1_tm1b_H02	-/-	F	116097	2014-06-05	NA	8.49541	132.646	28.7801	307.352	1238.37	52.4483	15874.2	8500.13	3475.14	326.895	931.939	491.606	8280.65	16.6977	3.81134	136.238	2030.77	40586.6	42037.5	2517.47	319.304	374.664	23.5982	2543.43	599.072	2.96085	3036.33	5.0855	2.04992	12.8255	222.511	4.00238	66.6131	4809.24	81.8957	192.382	601.63	43.5365	5.15498	5.92373	12.6948
116002	NorCOMM2	Idh1	Idh1_tm1b_H02	-/-	F	116002	2014-06-05	NA	3.35785	100.249	25.1686	301.166	943.004	43.8646	11614.1	6666.58	3433.63	81.0974	117.857	390.439	6894.04	30.0723	3.04469	111.863	2116.49	25892.1	38257	3128.92	370.782	349.839	22.643	2750.79	492.425	6.34928	2555.37	4.09079	1.64514	11.9355	53.7912	6.18028	54.4385	4126.82	92.9008	156.364	521.547	42.4955	3.68492	6.24707	11.6075
172743	NorCOMM2	Idh1	Idh1_tm1b_H02	-/-	M	172743	2014-10-16	NA	9.32116	69.1155	9.67995	225.591	1628.33	27.2045	33374.1	9909.1	3491.93	5794.49	0	415.367	8209.83	7.00192	1.90784	120.752	1850.91	31313.4	40191.7	3225.84	340.992	405.087	17.6844	2232.94	511.236	5.62875	2316.9	5.39125	0.858641	12.0121	17.6071	0	44.7035	2750.5	131.401	176.968	639.882	29.0933	4.01412	7.49871	10.9337
172742	NorCOMM2	Idh1	Idh1_tm1b_H02	-/-	M	172742	2014-10-16	NA	10.3986	110.901	13.2472	201.122	1383.56	23.1677	31818.6	7830.93	3471.95	5447.94	0	466.305	9065.47	0	2.27108	136.981	1747.27	42931.7	40169	3336.43	286.779	406.397	19.4228	1793.57	539.275	4.04482	2284.41	7.5235	1.58132	12.3205	22.566	3.49643	47.8464	2359.03	118.786	177.131	647.216	29.2813	4.38489	6.06201	8.5824
172741	NorCOMM2	Idh1	Idh1_tm1b_H02	-/-	M	172741	2014-10-16	NA	8.88681	75.0033	12.1679	234.713	1142.51	20.2627	25230.3	7628.62	3496.28	4011.95	0	421.239	9459.53	5.75523	1.60905	128.388	1998.08	34986.8	48742.2	3358.99	311.762	406.766	15.6362	1675.3	496.882	6.41702	2542.42	4.09164	0	9.86371	18.0737	0	55.8239	2326.66	92.5541	172.557	477.702	33.6769	3.5627	7.00774	11.5396
435700	KOMP2	Iqgap1	Iqgap1_tm1b_A11	-/-	F	435700	2016-09-08	NA	10.3463	89.0234	18.7336	219.284	956.467	57.0337	18874.9	5607.46	2532.49	254.392	238.94	386.968	6458.8	17.2486	3.08163	125.123	1465.52	26846.7	39473.8	3122.85	295.766	411.369	27.7265	2372.97	561.871	3.34727	2319.88	0	3.0228	12.8349	28.2915	6.75042	52.4636	3843.82	83.8201	148.309	402.507	38.1729	3.75532	3.32347	12.6426
506105	KOMP2	Iqgap1	Iqgap1_tm1b_A11	-/-	F	506105	2017-03-23	NA	3.55451	88.6899	24.8231	258.985	1076.75	46.024	17184.8	8050.31	3031.04	56.1461	28.8257	407.678	6780.46	17.4142	2.85754	118.333	1709.24	28600	42999.9	3932.64	322.385	676.782	22.2663	2198.58	460.206	2.34557	2679.95	0	7.02042	10.2341	12.95	12.1819	143.324	3526.51	70.1274	140.643	497.111	38.2741	2.86671	4.07605	8.53246
435799	KOMP2	Iqgap1	Iqgap1_tm1b_A11	-/-	F	435799	2016-09-08	NA	10.3666	100.825	17.4427	258.616	1061.16	49.3359	16530.8	6348.37	3012.02	90.4716	545.318	344.534	6734.27	32.8473	2.40344	114.594	1990.77	23169.4	39576.5	3090.05	376.315	417.362	20.6795	2349.62	472.512	5.19806	2593.27	6.14456	0	11.0516	423.477	0	44.5485	3578.01	82.1565	149.212	496.921	39.8092	3.63663	5.19544	9.39607
435695	KOMP2	Iqgap1	Iqgap1_tm1b_A11	-/-	M	435695	2016-09-08	NA	11.1116	108.883	8.96879	209.931	1406.55	39.3126	33955.3	9013.85	3567.06	4840.9	0	473.056	8071.98	0	2.73352	149.748	2448.7	40852.7	52563.3	4897.38	338.746	517.908	17.6256	2580.8	635.106	6.91331	3159.59	0	0	13.0817	14.6293	4.59929	63.2883	3255.2	129.04	177.346	598.176	33.2618	3.0916	4.77816	8.09995
487462	KOMP2	Iqgap1	Iqgap1_tm1b_A11	-/-	M	487462	2017-01-04	NA	5.73218	157.468	11.3567	183.956	1251.09	19.63	27899.2	7537.83	3019.63	4940.75	0	278.213	7965.52	7.77256	4.02994	118.396	1894.37	38370.8	25021.1	3307.09	249.844	264.616	9.18643	1369.23	450.386	3.62935	2188.4	4.38507	0	14.9294	10.4011	3.43273	50.5846	3431.56	112.908	151.413	547.549	32.2845	4.19739	6.31271	11.9018
435693	KOMP2	Iqgap1	Iqgap1_tm1b_A11	-/-	M	435693	2016-09-08	NA	10.9724	84.6581	10.3485	192.106	1117.31	40.3044	30180.1	8251.08	3511.42	3372.52	0	388.163	8931.21	0	2.92071	141.068	2171.64	35496.9	52213.9	4907.89	306.725	751.404	18.836	1940.89	628.812	3.9967	2790.02	0	0	12.091	17.5171	0	87.1082	3304.86	120.918	170.066	587.281	29.2536	2.96241	4.85634	6.40772
107190	NorCOMM2	Lmbrd1	Lmbrd1_tm1b_A10	+/-	F	107190	2014-05-22	NA	4.65778	104.799	26.1463	268.343	1407.33	73.8862	15940.4	7315.43	3885.68	46.9611	813.131	495.459	6755.14	18.8795	4.07189	107.781	2080.23	23690.9	40023.9	2831.28	254.948	287.294	21.1163	2259.21	495.042	4.3909	2622.39	4.05821	4.1685	17.0996	45.1215	10.941	103.79	3813.04	83.8822	167.021	529.37	42.8449	4.20063	6.54926	8.1806
111493	NorCOMM2	Lmbrd1	Lmbrd1_tm1b_A10	+/-	F	111493	2014-05-27	NA	5.27179	91.7361	19.8163	387.419	1428.68	82.538	14069.8	5963.26	3039.88	166.189	276.131	437.083	7798.91	31.4689	3.66383	105.683	1810.4	34231.8	37125.4	2519.97	388.387	431.233	30.542	3040.21	518.536	3.02859	2627.63	7.50929	2.69425	10.9679	65.5019	6.20494	78.268	4461.61	91.3119	155.172	502.176	41.5832	4.08609	5.31846	12.1064
107189	NorCOMM2	Lmbrd1	Lmbrd1_tm1b_A10	+/-	F	107189	2014-05-21	NA	2.76189	107.005	26.1454	321.222	1303.74	79.561	16870.7	8304.8	3823.71	89.3006	410.276	591.099	6839.32	14.9132	2.46158	132.817	2260.53	23511.3	42278.2	2278.22	387.019	369.875	22.2044	2487.76	489.533	3.48339	2518.47	0	2.0326	13.5141	87.0624	5.34614	63.6288	5172.27	91.0485	178.967	697.593	43.0234	3.7576	6.66836	11.8842
72464	NorCOMM2	Lmbrd1	Lmbrd1_tm1b_A10	+/-	M	72464	2014-03-12	NA	8.21003	67.7183	13.9558	209.998	1310.26	32.2615	24409.4	7395.12	2778.85	4083.62	0	529.29	8333.29	6.9692	2.18578	107.445	1674.86	37617.4	41989.2	2810.32	274.971	307.996	23.9718	1597.46	461.425	5.79041	2735.56	0	2.39686	9.5525	17.2269	6.2022	71.4699	2476.75	115.559	166.627	457.001	31.1386	3.63763	5.70404	4.60885
72463	NorCOMM2	Lmbrd1	Lmbrd1_tm1b_A10	+/-	M	72463	2014-03-12	NA	6.65844	136.405	8.59969	156.341	2516.44	504.906	27697	7888.44	2748.64	4933.72	0	578.63	7199.48	7.17153	3.32078	99.1448	1871.95	28553	33929.9	2891.47	307.037	314.32	23.2605	2600.08	514.06	5.12803	2685.61	3.2303	2.76689	16.9376	39.1414	9.66244	75.693	2728.96	186.637	173.162	599.87	26.2077	4.51458	7.64374	9.82246
72460	NorCOMM2	Lmbrd1	Lmbrd1_tm1b_A10	+/-	M	72460	2014-03-12	NA	12.5428	78.9256	9.3076	195.497	1325.6	25.08	21460.9	7678.43	3536.34	3990.9	0	465.282	8452.69	6.33628	4.16076	104.441	1962.94	42328.1	43041.8	2638.54	260.377	418.39	18.3118	1996.28	555.695	4.90993	2641.61	6.21082	6.22566	10.7999	22.327	23.961	146.364	3318.82	125.041	176.622	577.556	26.9373	3.45388	6.50151	7.88198
213490	NorCOMM2	Mfap4	Mfap4_tm1b_C11	-/-	F	213490	2015-01-20	NA	7.21333	77.8613	16.7487	313.923	1110.92	40.8333	14446.1	6520.78	2664.95	313.577	40.1296	421.535	6260.24	30.8493	2.01266	137.785	2201.44	30396.2	35166.1	2467.66	428.301	279.057	39.1684	2030.77	419.73	5.77333	2672.24	0	0	10.0101	64.2836	0	43.0685	4819.01	82.7941	152.462	595.548	33.4857	4.2771	5.12773	10.7918
213491	NorCOMM2	Mfap4	Mfap4_tm1b_C11	-/-	F	213491	2015-01-21	NA	8.73639	81.4154	23.9632	287.868	1271.76	65.2216	14289.6	7309.86	3456.22	154.689	49.7705	643.863	7234.42	20.1896	1.68131	132.216	2780.17	23944	46039	3208.27	240.211	319.078	25.3686	3036.64	481.239	2.01349	2619.92	0	0	11.8304	26.5943	0	38.4483	4733.88	88.608	181.552	549.737	50.4145	3.37281	5.88733	8.47747
213482	NorCOMM2	Mfap4	Mfap4_tm1b_C11	-/-	F	213482	2015-01-20	NA	8.148	79.113	14.6248	289.68	1012.95	49.6686	14590.6	7052.57	2774.12	380.094	418.202	510.013	6611.13	26.1297	2.51211	126.983	2383.87	25092.7	34150.9	3143.59	382.59	349.9	35.126	2832.42	450.721	5.17556	2690.74	0	0	11.6555	42.3734	3.55568	44.6961	3972.69	84.6551	153.375	541.573	35.2596	3.81124	4.36099	9.64923
193352	NorCOMM2	Mfap4	Mfap4_tm1b_C11	-/-	M	193352	2014-12-11	NA	16.9526	115.471	10.8345	204.58	1675.66	93.6665	29011.6	8884.09	3722.74	5548.36	0	417.06	7617.41	0	2.90084	141.217	2329.92	39797	47885.9	4426.38	237.394	535.938	16.2367	1773.35	510.498	4.7607	2339.3	5.23847	2.97001	15.1713	33.3331	6.59324	66.2781	2443.95	140.05	185.655	661.365	32.7224	3.68891	9.14131	7.46989
193349	NorCOMM2	Mfap4	Mfap4_tm1b_C11	-/-	M	193349	2014-12-11	NA	14.5594	119.738	10.8458	196.532	1736.32	54.5964	25332.6	8581.84	3845.14	5222.86	0	397.945	7930.52	0	3.43082	132.389	2117.84	41658.6	50380.9	3429.06	269.052	454.135	20.6558	2178.12	625.37	5.29605	2382.89	7.84771	4.04967	13.8982	46.1262	10.1746	70.5188	2966.2	139.839	193.43	614.879	28.6045	4.00491	7.98244	9.54822
193353	NorCOMM2	Mfap4	Mfap4_tm1b_C11	-/-	M	193353	2014-12-11	NA	6.92608	90.1446	11.8122	234.329	1115.73	24.8965	28153.6	8734.84	3848.13	3017.07	0	377.655	9214.31	6.09186	2.65267	112.118	2395.17	42466.6	57586.8	4734.31	245.487	612.256	22.4751	2061.69	510.41	6.26219	2818	0	2.43864	13.9925	19.3322	6.58001	51.9869	3010.14	125.453	188.721	574.007	38.1854	3.039	5.24135	6.71917
356364	NorCOMM2	Mmachc	Mmachc_tm1.1_A10	+/-	F	356364	2015-11-17	NA	4.8665	89.7257	20.0845	267.664	888.495	67.0392	15279.1	6279.99	2974.33	136.114	90.4171	425.503	6742.36	24.5871	2.35107	110.489	2178.95	28672	38665.4	2816.11	248.171	422.371	29.2731	1625.78	409.164	3.07413	2390.8	0	0	10.1918	21.3712	4.06768	49.2727	4432.84	77.9046	156.912	596.125	37.4262	3.03971	5.24565	6.2107
356363	NorCOMM2	Mmachc	Mmachc_tm1.1_A10	+/-	F	356363	2015-11-17	NA	6.82089	132.519	22.9479	258.926	1140.6	53.8958	16005.6	7077.89	3234.87	121.359	213.705	461.772	7769.84	19.4095	3.18959	120.823	2497.35	23168.4	41319.3	3333.94	378.508	384.263	27.6975	3472	428.959	3.64533	2329.33	0	0	10.6732	24.8666	3.0316	45.9395	4163.33	84.2941	170.241	483.011	48.2911	3.41631	5.91493	9.1421
356370	NorCOMM2	Mmachc	Mmachc_tm1.1_A10	+/-	F	356370	2015-11-19	NA	5.97523	105.326	29.7804	260.217	1916.01	50.83	15121.5	6289.71	3590.78	58.5877	743.511	401.464	7942.17	16.0133	1.94359	125.629	2724.21	29330.7	42961	2779.68	277.584	418.748	29.8117	3158.16	442.004	3.56706	2657.03	0	0	9.75417	40.331	2.82597	47.1876	4099.01	87.2288	168.069	553.551	47.1392	3.39697	6.62452	12.0457
356155	NorCOMM2	Mmachc	Mmachc_tm1.1_A10	+/-	M	356155	2015-11-17	NA	11.4422	213.991	6.96454	127.961	2145.33	403.824	28934.4	8521.29	3565.1	6113.72	0	716.344	7857.05	0	5.91645	160.612	2081.24	32745.6	42303.9	4316.59	425.545	433.597	29.8716	2422.67	598.403	8.88009	3162.76	7.03609	0.934736	26.8376	12.5593	3.53915	50.5671	2307.23	184.846	187.299	536.742	29.3341	3.00941	9.36033	10.0211
356156	NorCOMM2	Mmachc	Mmachc_tm1.1_A10	+/-	M	356156	2015-11-17	NA	9.83745	208.66	10.3556	164.359	2480.54	432.242	25762.1	8459.93	2905.41	5787.82	0	494.628	7432.4	6.43147	3.6106	123.175	1817.9	31596.8	36365.8	4015.86	313.446	413.714	26.6784	2683.55	549.428	4.65739	2595.25	0	0	17.1173	12.8541	2.48237	50.6126	2507.64	167.107	177.756	598.785	28.8135	5.25724	8.99824	6.7632
356153	NorCOMM2	Mmachc	Mmachc_tm1.1_A10	+/-	M	356153	2015-11-17	NA	9.41317	96.0021	10.3104	173.974	2216.93	57.2685	28805.9	7614.04	3686.83	6612.75	0	571.363	8674.15	6.38846	2.16259	141.043	2457.06	34391.9	50252.7	4004.98	264.398	444.004	32.6302	2886.15	665.599	5.63302	3007.24	3.39804	0	9.80123	15.0387	4.23163	56.1274	3138.79	156.907	189.739	543.743	31.5377	4.31262	7.79807	7.25202
328106	NorCOMM2	Mvk	Mvk_em1_del	+/-	F	328106	2015-10-01	NA	8.7058	93.741	20.422	345.12	1399	60.715	14092	8930.7	3622.2	102.46	1129.3	515.04	8522.4	27.565	1.8997	92.801	2004.2	23151	36660	3508.5	229.37	457.59	16.067	2455.3	505.75	6.7508	2658.9	2.9722	0	11.337	28.329	2.7952	68.072	4244.4	91.518	176.84	657.07	47.366	4.0145	7.221	16.865
328100	NorCOMM2	Mvk	Mvk_em1_del	+/-	F	328100	2015-10-01	NA	7.0399	86.74	30.706	299.67	1264.7	52.496	15303	6440.4	3430	281.58	454.32	504.47	7660.3	14.974	1.8052	114.5	1942.2	18017	36313	3292.7	283.66	449.05	29.57	1647.4	491.98	5.318	2344.5	2.798	0.85774	10.127	28.211	0	56.414	3435.2	78.64	168.98	436.02	43.763	3.8396	5.6758	6.786
328194	NorCOMM2	Mvk	Mvk_em1_del	+/-	F	328194	2015-10-01	NA	4.2272	87.197	25.293	279.28	1284.9	66.577	9917.9	5200.9	3297.8	48.574	341.89	526.64	8770	30.418	2.5171	103.38	2001.4	26243	39998	2896.5	333.22	414.3	25.798	2221.9	394.01	4.4477	2740	0	0	7.9128	24.694	0	53.438	3979.5	89.774	167.38	513.27	36.199	3.6809	6.9351	9.2803
328004	NorCOMM2	Mvk	Mvk_em1_del	+/-	M	328004	2015-09-29	NA	14.938	87.303	12.698	172.78	1961.4	182.55	27314	8400.4	4070	5886.6	0	496.56	9713.3	5.9877	2.3942	94.475	2167.3	33196	44161	4112.7	241.48	707.79	19.847	2434.2	633.71	0	2967.2	6.1971	0	12.647	19.162	2.9268	38.444	2004	182.82	203.8	675.21	30.982	4.6167	7.7831	14.263
328098	NorCOMM2	Mvk	Mvk_em1_del	+/-	M	328098	2015-09-29	NA	9.6112	99.705	10.982	131.92	2440.9	425.24	26944	7172.7	3613.6	5265.9	0	589.88	8342.6	5.9724	6.8228	107.7	2235.7	30651	47499	3641.5	190.13	626.06	39.561	2757.9	619.91	6.1374	2504.2	0	1.7101	13.104	18.414	5.1058	48.303	2665.8	201.19	206.34	587.29	26.016	3.2151	7.8122	10.776
345318	NorCOMM2	Mvk	Mvk_em1_del	+/-	M	345318	2015-10-27	NA	0	97.139	15.631	287.03	1058.1	27.567	28094	7236.2	4259.7	1324.8	0	540.4	11058	6.5094	2.4348	86.627	1916.5	30814	59516	3194.6	321.38	552.9	26.529	1860.5	467.82	5.5074	2470.2	3.004	0	11.667	38.196	6.3976	69.41	2704.7	134.53	188.06	654.6	35.017	2.6378	6.5767	5.2285
324602	NorCOMM2	Nek2	Nek2_em1_nhej	-/-	F	324602	2015-09-22	NA	8.9547	110.42	24.286	346.08	1603.2	69.299	15708	6725.5	3957.5	89.046	1154.8	537.46	7735	15.494	2.7787	110.02	1964.8	19721	45030	3621.3	312.73	500.06	25.38	3029.5	510.63	5.1868	2595.5	0	0	14.72	29.52	0	46.913	3224.3	80.614	183.71	642.61	54.353	4.2997	7.1419	9.0528
324611	NorCOMM2	Nek2	Nek2_em1_nhej	-/-	F	324611	2015-09-22	NA	8.9851	98.618	26.182	298.84	1165.8	59.213	13161	7538.2	3293	81.555	540.68	496.85	7821.2	18.899	1.8062	104.59	1602.7	23221	33885	2881.4	384.17	439.23	21.67	2810.7	474.18	2.725	2207.9	3.1562	0	10.203	22.569	2.5381	56.032	2862.9	97.011	164.3	610.34	46.385	3.0992	7.2318	10.627
324604	NorCOMM2	Nek2	Nek2_em1_nhej	-/-	F	324604	2015-09-22	NA	9.4773	85.078	34.508	278.24	1060	115.75	12632	7126.2	3406	55.776	671.28	486.93	7786.7	17.768	2.2932	110.01	1669.3	23369	40686	3040.2	281.51	364.15	22.337	3024.6	511.43	6.3019	2402.6	7.8072	3.7062	8.873	38.896	7.1712	74.554	2856.7	86.088	170.57	600.62	47.574	2.841	7.2797	10.227
363815	NorCOMM2	Nek2	Nek2_em1_nhej	-/-	M	363815	2015-12-10	NA	9.7657	107.82	9.82	146.32	1878.6	115.85	21831	9155.7	4151.4	4892	0	486.43	9171.1	6.042	2.0764	104.25	2083.6	35105	51052	4039	272.57	613.77	24.277	2794.9	575.31	2.7338	2562.8	4.4727	0	11.557	34.759	4.174	36.661	2431.8	145.82	180.82	521.95	25.064	2.8393	8.373	7.8434
366625	NorCOMM2	Nek2	Nek2_em1_nhej	-/-	M	366625	2015-12-17	NA	12.259	96.747	10.836	231.51	1184.1	26.116	20634	6804.2	3452.7	2835.3	0	473.86	9392.6	0	2.662	92.305	1706.3	26214	47215	3601.2	246.39	709.56	26.026	1781.4	445.96	0	2362.6	0	0	8.6384	18.212	5.1102	64.73	1809.7	122.97	179.31	577.92	27.139	2.8777	5.4297	9.562
363822	NorCOMM2	Nek2	Nek2_em1_nhej	-/-	M	363822	2015-12-10	NA	7.8509	110.54	14.166	193.71	2857.1	421.12	31678	8150.6	3832.8	5159.5	0	595.26	10401	0	2.7356	102.73	1743.7	31775	45545	3106.8	300.69	466.05	21.269	2070.1	489.23	9.0178	2603.5	3.7476	1.5592	15.166	77.937	3.5484	51.372	2026.3	179.69	212.68	644.76	26.601	3.9109	8.3287	6.3715
75974	NorCOMM2	Npc2	Npc2_tm1e.1_A06	+/-	F	75974	2014-04-01	NA	12.036	385.5	25.651	305.99	1213.6	60.835	13880	6217.4	3629.5	91.471	202.6	398.06	8159.7	13.155	11.328	97.029	1849	23644	40271	2283.7	268.34	467.6	22.899	2175.7	503.88	0	2655.7	6.5512	4.5423	14.794	22.087	11.536	88.76	4303.1	86.667	162.15	666.82	36.026	3.3652	5.8324	8.1117
75975	NorCOMM2	Npc2	Npc2_tm1e.1_A06	+/-	F	75975	2014-04-01	NA	12.373	430.07	23.911	331.91	1426.1	50.075	13254	5989.1	3095.7	98.312	210.14	436.24	8972.3	17.541	12.657	111.47	1793.1	30340	40751	2357	262.34	285.98	27.42	1663.6	457.59	3.3498	2629.3	7.9213	3.7231	8.714	42.129	5.3743	62.929	3829.4	72.906	170.06	562.18	44.502	3.6791	6.1995	9.3566
75976	NorCOMM2	Npc2	Npc2_tm1e.1_A06	+/-	F	75976	2014-04-01	NA	10.36	122.45	26.922	341.45	1402.6	78.91	11719	5712.9	3317.9	79.901	86.652	425.22	9401	19.023	4.9428	118.1	887.35	26568	41678	2653.5	271.98	289.16	26.851	1978.1	561.14	7.2697	2413.4	5.396	5.6261	11.491	66.042	14.829	105.97	2834.1	67.808	170.29	450.8	45.423	4.1086	7.184	9.3122
92278	NorCOMM2	Npc2	Npc2_tm1e.1_A06	+/-	M	92278	2014-04-29	NA	6.4742	125.73	13.85	253.65	1318.8	37.519	25048	7408.1	4771.7	3864.5	0	727.24	11582	6.4593	9.28	107.08	1892.4	38553	49555	3379.2	316.2	475.58	22.269	1614.4	699.11	6.9873	2671.6	11.3	5.641	16.748	31.784	20.412	102.15	2452.2	133.1	194.49	638.5	36.831	3.4047	7.0978	9.3224
92277	NorCOMM2	Npc2	Npc2_tm1e.1_A06	+/-	M	92277	2014-04-29	NA	13.46	208.27	9.72	130.38	5500.8	3837.4	25666	6989.8	3463.3	6036.1	0	653.08	11013	7.8021	7.406	148.41	1585.7	33041	42173	4515.7	293.88	476.68	32.215	2496.7	661.68	6.9863	2669.3	4.2901	5.6631	21.584	28.393	16.065	116.36	1756.6	246.32	193.03	687.94	26.99	5.7361	10.439	14.408
92287	NorCOMM2	Npc2	Npc2_tm1e.1_A06	+/-	M	92287	2014-04-29	NA	14.844	166.72	10.759	157.58	5664.7	4367.3	25104	4923.8	3169.2	5838.7	0	594.03	10115	0	2.9437	145.46	2052	29752	33826	3788.6	414.24	492.16	32.87	3159.6	554.41	5.648	2930.1	0	0	20.948	15.399	3.1325	39.548	1727.1	262.88	179.93	684.01	24.377	5.3289	11.492	11.176
417059	KOMP2	Pebp1	Pebp1_em1_del	-/-	F	417059	2016-07-20	NA	5.62862	94.8077	14.2641	291.132	1193.08	35.5149	16002	7153.5	3177.79	213.329	300.095	418.968	6451.62	32.2258	2.12812	163.592	2686.46	27225.7	38915.1	2795.33	355.358	349.024	24.7904	2275.88	552.284	3.78909	3063.52	0	0	13.7602	36.6288	0	44.4482	4531.25	88.3707	175.174	451.59	38.2813	3.69493	4.26145	11.1362
428681	KOMP2	Pebp1	Pebp1_em1_del	-/-	F	428681	2016-08-23	NA	5.28245	106.663	30.5032	319.152	1043.2	71.8308	16556.5	6564.52	3502.77	97.4565	213.889	329.079	7433.86	16.3828	2.56437	139.537	2043.92	24918.6	36149.1	2782.58	334.423	319.879	19.2444	1876.73	472.638	2.96464	2557.04	3.67872	0	10.9006	17.9423	3.77856	60.5067	3027.96	76.0938	163.293	550.088	44.3783	3.07452	5.85142	11.9839
417051	KOMP2	Pebp1	Pebp1_em1_del	-/-	F	417051	2016-07-13	NA	5.45337	86.9848	27.6962	246.764	680.287	26.0548	14739	5354.17	2647.28	629.299	459.979	380.994	6321.16	16.9317	1.78772	110.983	1922.17	20703.7	20547.4	2764.38	247.865	230.695	12.2696	1911.54	371.168	4.48407	2282.39	0	1.78975	11.9244	29.1067	0	56.5596	4116.15	73.4069	146.249	428.455	38.3774	3.65972	4.90176	12.1783
429694	KOMP2	Pebp1	Pebp1_em1_del	-/-	M	429694	2016-08-23	NA	12.8482	175.729	7.90523	160.328	3254.29	518.146	31198	8537.83	3525.78	5850.99	0	451.973	6746	7.57966	3.33761	164.278	2112.2	27778.4	40468.9	2732.45	366.308	441.7	22.6043	2471.2	528.808	4.62283	2495.11	0	0	15.7608	13.6813	0	35.2512	2769.88	163.143	179.5	544.972	25.1803	4.42095	7.67186	9.37977
419964	KOMP2	Pebp1	Pebp1_em1_del	-/-	M	419964	2016-07-28	NA	9.52295	81.3111	9.96112	219.501	1137.03	29.3796	32346.5	9707.95	3974.11	2871.9	0	574.105	7906.25	6.97581	2.33797	153.739	2357.1	37570.5	60035	4766.37	318.062	510.739	16.5093	2728.16	527.477	3.90509	2991.67	0	0	11.1713	23.6628	3.92402	43.5226	2775.68	128.656	194.579	556.018	36.0593	2.13152	5.61502	10.3312
435823	KOMP2	Pebp1	Pebp1_em1_del	-/-	M	435823	2016-09-08	NA	8.58387	88.7098	13.8626	211.985	994.908	32.1532	33829	8615.11	3942.92	2088.85	0	421.912	9027.58	7.05555	1.72936	137.414	2295.95	41247.8	58102.2	3436.64	351.705	596.635	11.3679	2581.75	513.394	3.96938	3425.67	0	0	12.8055	17.8568	0	49.6819	2915.2	119.479	201.436	722.925	30.9085	2.81976	5.45273	7.74239
244286	NorCOMM2	Phyh	Phyh_tm1b_G08	-/-	F	244286	2015-05-01	NA	7.30638	100.639	20.7855	273.682	1001.61	38.1474	12163	6544.88	2909.65	51.9668	274.962	386.146	6341.48	25.4145	2.34353	115.743	2541.11	32122.5	40903	3798.36	253.845	497.093	20.2981	2029.04	476.576	3.26453	2259.13	3.89681	0	11.8254	33.6889	4.07854	39.2259	3614.76	69.792	143.169	468.256	34.5089	3.04074	6.24384	7.20141
237159	NorCOMM2	Phyh	Phyh_tm1b_G08	-/-	F	237159	2015-04-21	NA	5.86994	62.6126	17.2248	270.136	904.639	54.1988	12940.8	6057.33	2691.4	48.6687	311.102	374.212	7190.11	18.7436	2.5522	99.6967	1701.39	24966.2	37234.9	1746.32	273.634	232.066	15.852	1626.76	393.964	2.89919	2363.67	3.34178	7.24264	7.33358	43.0022	14.6302	113.097	4725.49	63.1937	160.093	471.043	45.1932	2.95506	5.32629	8.27781
237165	NorCOMM2	Phyh	Phyh_tm1b_G08	-/-	F	237165	2015-04-21	NA	5.72855	164.331	25.0021	249.726	769.582	34.9504	10811.3	6402.61	2706.07	40.3053	76.3183	431.862	6663.3	32.6915	5.20129	105.358	1671.95	29235.5	39275.1	2766.6	286.697	275.076	25.7263	1911.2	421.364	3.98392	2762.6	3.38686	6.8765	11.0641	15.0527	16.9161	98.4822	3431.44	69.6435	150.896	505.794	39.785	3.19029	5.98774	7.74588
237056	NorCOMM2	Phyh	Phyh_tm1b_G08	-/-	M	237056	2015-04-21	NA	15.2254	98.9792	8.54916	134.709	1958.62	237.282	22937.2	8791.34	3257.36	4433.04	0	649.294	7071.76	0	2.26451	131.422	2094.22	42554.2	47798.1	3881.21	325.703	537.954	27.5776	2872.53	544.263	4.6055	2531.52	3.92779	0	17.526	14.4501	0	32.2004	2366.46	200.966	178.342	610.078	27.9974	3.10001	7.76186	6.5231
244177	NorCOMM2	Phyh	Phyh_tm1b_G08	-/-	M	244177	2015-05-01	NA	22.6872	97.9051	14.287	181.815	772.59	41.23	32120.6	9035.36	3275.12	2941.19	0	617.768	8751.69	6.68176	2.31397	123.735	2296.57	41929	57440.8	3270.16	221.014	625.089	14.7919	2146.45	490.32	4.69705	2538.31	0	0	12.7459	11.436	4.52826	59.8336	3927.26	126.104	196.928	684.089	36.9881	1.76743	7.12733	7.66441
237057	NorCOMM2	Phyh	Phyh_tm1b_G08	-/-	M	237057	2015-04-21	NA	14.6684	70.5684	8.69106	149.051	1727.1	92.1173	28363.4	8618.8	2846.91	4317.22	0	436.002	7579.91	6.53964	2.18375	120.406	2042.52	40652.6	51282.6	3491.24	298.036	595.525	26.3727	1885.9	535.832	9.29144	2418.35	2.8359	3.25218	13.7734	15.712	7.12479	67.6997	2544.26	123.7	152.078	449.805	27.3311	3.6409	8.10995	8.46801
170510	NorCOMM2	Pipox	Pipox_tm1b_A08	-/-	F	170510	2014-10-09	NA	4.9526	89.972	27.683	294.96	1013	40.284	17784	7022.4	4222.5	149.67	391.73	412.37	9129.1	14.983	3.9118	103.8	1714.7	22849	36835	3074.8	289.96	282.6	33.394	1780.3	516.98	4.1228	2289.2	0	2.6272	10.624	55.05	6.3155	78.119	3472.7	72.389	178.12	576.26	40.963	3.3243	6.259	8.6251
170501	NorCOMM2	Pipox	Pipox_tm1b_A08	-/-	F	170501	2014-10-09	NA	6.7503	122.44	30.947	317.28	902.07	66.602	12241	5015.4	3418.4	134.65	264.02	470.07	8585.2	16.599	4.2455	108.89	1642.1	25526	33696	3384.5	185.21	290.45	26.7	1698	412.97	4.5759	2153.9	3.5978	0	12.355	23.498	5.2135	55.408	2864.9	76.485	161.38	509.84	42.466	3.247	5.2318	8.4511
170500	NorCOMM2	Pipox	Pipox_tm1b_A08	-/-	F	170500	2014-10-09	NA	11.872	123.96	27.007	375.91	1331.1	83.11	15203	5531.6	3628.9	73.678	810.61	453.63	9183.6	10.429	3.4738	117.1	1869.8	25711	40363	3342.1	293.82	282.85	28.882	1702	475.1	4.7369	2630.1	3.2851	2.132	11.968	24.928	4.9314	65.618	3743.4	87.303	175.61	625.86	48.527	4.2941	5.7847	12.059
170499	NorCOMM2	Pipox	Pipox_tm1b_A08	-/-	M	170499	2014-10-09	NA	12.404	108.19	15.061	197.12	1464.1	38.386	28867	8395	4097.4	5302.2	0	454.54	10860	6.5231	4.5133	97.798	1688.4	32637	44745	2804.9	264.57	397.98	20.676	1879.3	591.53	6.394	2456.3	4.6533	3.5086	13.395	27.148	11.9	101.9	2134.6	130.21	203.74	632.96	30.084	3.3392	6.929	8.1024
170406	NorCOMM2	Pipox	Pipox_tm1b_A08	-/-	M	170406	2014-10-09	NA	7.2472	122.89	14.201	225.55	1926.1	29.644	31155	9410	4657.9	6207	0	494.93	10931	5.4721	4.8541	109.43	1800.8	41615	48201	3739	299.37	503.25	26.214	2053.5	667.8	0	2512.3	8.14	5.955	11.812	41.684	13.85	121.24	2408.5	145.42	203.3	738.81	33.072	4.5644	8.1896	10.741
172415	NorCOMM2	Pipox	Pipox_tm1b_A08	-/-	M	172415	2014-10-16	NA	6.9576	83.912	10.541	260	1169.7	26.102	23437	7176.5	4029.4	1699.9	0	374.71	11612	0	3.5089	109.11	1408.9	33477	58884	4341	261.22	598	13.055	2718.3	459.13	8.3396	3341.7	4.4948	0	12.613	37.148	6.2328	62.651	2527.5	106.24	203.14	599.17	35.224	2.7993	6.971	7.5879
198681	NorCOMM2	Plk1	Plk1_tm1b_E04	+/-	F	198681	2014-12-23	NA	7.67776	81.3578	21.6907	295.443	1021.28	71.9226	13777.7	6906.46	3636.05	43.9197	774.235	505.155	6997.72	15.5286	2.16955	97.4832	2181.63	20416.6	37894.9	2647.13	275.941	336.403	23.5252	1932.06	411.771	3.25106	2543.86	3.11001	0	10.8952	22.2686	0	38.8751	3520.18	63.0175	149.877	572.501	44.3295	3.19418	5.36974	6.88437
198682	NorCOMM2	Plk1	Plk1_tm1b_E04	+/-	F	198682	2014-12-23	NA	5.46547	90.8505	17.3321	278.795	1039.93	52.545	12998	6587.61	3239.6	127.468	100.638	426.421	6818.86	12.0306	1.68826	94.4715	1967.31	24216.6	33329.1	2929.9	239.394	367.368	28.8635	2313.26	396.394	2.91883	2449.91	3.93479	0	11.2527	25.757	3.5795	59.5941	4281.37	74.9804	150.627	520.511	38.1316	2.57518	4.89365	8.83504
221097	NorCOMM2	Plk1	Plk1_tm1b_E04	+/-	F	221097	2015-02-12	NA	10.9992	100.629	21.3614	377.686	877.646	70.6369	15201.8	7298.22	3025.88	71.2298	704.729	453.931	6849.07	25.328	1.91644	148.344	1807.26	28143	37220.1	3084.61	272.195	285.043	22.8488	1478.75	448.557	4.15032	2573.26	3.02419	0	13.0229	56.1441	2.62544	53.0819	4882.59	74.536	166.166	600.594	44.7159	3.98587	7.34967	11.4388
215487	NorCOMM2	Plk1	Plk1_tm1b_E04	+/-	M	215487	2015-01-27	NA	8.41232	109.026	9.27946	181.499	1447.84	88.417	23124.8	8283.03	2975.39	5504.93	0	452.191	7280.91	6.51216	2.52756	123.593	1919.29	32176.6	44598.6	3693.56	345.196	659.922	32.2635	2423.75	557.84	5.66936	2623.83	3.49616	1.13298	13.184	18.9057	3.46317	41.8594	2449.15	126.803	165.484	531.178	26.7451	3.51407	5.60539	7.94915
198577	NorCOMM2	Plk1	Plk1_tm1b_E04	+/-	M	198577	2014-12-23	NA	18.8375	98.9206	8.36021	155.641	1780.94	135.904	32743.9	7914.26	3689.73	5456.57	0	482.13	8863.61	0	2.45028	127.146	2119.74	34985.7	50079	3753.15	270.44	673.614	24.925	2419.97	583.43	4.13324	2958.93	0	0	9.82038	16.6792	0	38.928	2465.6	143.613	182.782	571.337	31.3687	3.81257	7.95396	8.81477
198579	NorCOMM2	Plk1	Plk1_tm1b_E04	+/-	M	198579	2014-12-23	NA	15.7524	89.3507	7.69644	238.575	1538.18	65.0608	24811.8	8365.86	3320.3	3720.85	0	415.147	7922.47	6.26311	3.45168	97.2888	2177.6	37606.6	45792.4	3317.37	215.35	595.157	28.8285	1875.74	514.571	5.72846	2746.87	6.21613	0	11.3087	19.5563	5.23775	54.5118	2556.78	122.273	172.288	673.519	32.6759	3.41058	7.43628	4.36835
294361	NorCOMM2	Pmm2	Pmm2_tm1b_H04	+/-	F	294361	2015-07-14	NA	8.79248	106.115	14.8294	292.334	1193.29	68.9549	14302.3	6366.46	2612.1	119.057	601.307	414.683	5878.41	21.2089	2.34429	153.676	2273.48	25046	38549.9	3577.57	292.238	338.732	24.6698	2584.9	499.378	2.01813	2477.25	0	0	10.9439	33.8129	0	49.6332	4707.82	76.0592	162.249	461.367	33.7824	3.33062	4.21107	12.7226
294362	NorCOMM2	Pmm2	Pmm2_tm1b_H04	+/-	F	294362	2015-07-14	NA	3.05987	86.4038	18.5724	204.857	873.215	51.6404	17318.6	6928.06	2959.42	111.204	235.987	388.959	5707.85	11.6313	2.00459	132.799	2298.72	27117.6	36387	3096.37	245.646	350.911	27.0523	2212.67	428.736	2.42522	2659.06	0	0	8.43132	38.0059	0	45.477	4445.97	61.873	148.779	491.389	42.3029	2.92596	4.52644	7.08861
294360	NorCOMM2	Pmm2	Pmm2_tm1b_H04	+/-	F	294360	2015-07-14	NA	1.6759	110.943	17.831	266.226	1356.18	82.9493	14474.6	6029.32	2595.83	234.725	199.974	380.336	5481.66	9.42903	2.71507	120.497	1923.24	19327.4	32629	2999.04	322.888	245.909	23.6302	2270.1	418.508	4.18717	3130.77	3.39595	0	11.0986	14.9498	0	36.8368	3543.61	71.9564	142.393	486.662	35.675	2.95735	4.72282	10.5915
294256	NorCOMM2	Pmm2	Pmm2_tm1b_H04	+/-	M	294256	2015-07-14	NA	8.91181	62.086	8.58991	128.901	1303.63	23.1927	26455.2	8207.46	3031.61	4504.68	0	403.288	6128.7	0	2.06385	116.833	2032.63	37258.2	53565.3	4319.52	269.125	509.824	23.6576	2640.23	514.433	3.23253	2860.51	3.20375	0	7.42707	13.5223	0	38.1283	2599.62	121.759	168.25	559.552	25.6741	2.70669	4.69653	7.02392
294259	NorCOMM2	Pmm2	Pmm2_tm1b_H04	+/-	M	294259	2015-07-16	NA	13.2066	68.7837	10.4031	169.35	1267.51	22.6608	27970.9	7990.54	3212.98	4014.61	0	450.155	8053.25	0	1.88407	126.717	1652.67	35724.2	55393.4	3455.23	292.5	444.58	18.794	2008.62	567.3	4.83856	2401.02	3.38135	0	10.5848	19.3714	4.44385	49.0563	3136.14	111.198	158.938	609.696	28.5666	2.28571	5.7728	6.39854
294257	NorCOMM2	Pmm2	Pmm2_tm1b_H04	+/-	M	294257	2015-07-14	NA	6.89432	78.6367	10.8214	190.137	1726.14	34.218	30118	7878.16	3434.86	5725.31	0	550.261	7878.24	0	2.63405	135.355	2195.61	42925.3	52983.8	3949.09	261.547	473.005	18.8351	2289.87	595.691	6.43049	3045.03	0	0	7.61608	15.8242	7.13404	77.8156	3445	145.9	182.285	620.325	26.8022	3.36535	6.11252	8.22598
229188	NorCOMM2	Ptpn12	Ptpn12_tm2b_H11	+/-	F	229188	2015-03-17	NA	6.5833	140.19	19.167	398.56	1348.8	81.68	14954	5970.2	3231.6	152.24	351.38	454.17	8068.2	27.857	3.3612	117.31	1705.5	28051	41919	3003.3	314.1	370.47	40.682	2365	411.7	6.6707	2943.5	3.7332	3.7623	9.0324	45.778	11.077	72.713	3478.9	91.661	171.69	488.12	35.533	3.8012	5.3538	9.5522
229189	NorCOMM2	Ptpn12	Ptpn12_tm2b_H11	+/-	F	229189	2015-03-17	NA	10.012	214.82	16.157	284.93	952.36	54.673	15611	5070	3425.1	141.5	118.64	396.67	7372.4	16.793	5.9064	128.39	1885.7	20059	37069	2775.6	250.21	346.77	30.115	1939.3	405.56	5.4865	2402.4	3.1768	0	10.451	35.77	5.5733	47.988	4068.7	75.919	165.3	544.94	38.683	2.8731	5.2182	9.0122
248916	NorCOMM2	Ptpn12	Ptpn12_tm2b_H11	+/-	F	248916	2015-04-23	NA	13.392	274.51	25.683	370.07	1424.3	72.769	13263	6422.2	3831.7	88.156	781.43	457.16	8287.1	13.204	6.8191	136.63	2160.5	21210	41578	2800.5	315.85	381.19	27.431	2053	491.94	7.6683	2767.7	5.0347	2.1305	16.841	35.866	6.6629	77.026	3597	97.291	181.59	613.36	49.531	4.1569	7.6596	13.527
229084	NorCOMM2	Ptpn12	Ptpn12_tm2b_H11	+/-	M	229084	2015-03-19	NA	12.42	95.84	11.544	140.95	1467.2	80.062	27597	7955.5	3318.1	4907.4	0	526.51	7022.8	6.6584	2.3241	91.763	1886	30302	41157	3696.8	289.93	424.14	27.205	2282.4	536.62	3.9822	2706.1	3.4094	0	12.986	28.032	2.9859	37.929	2202.5	140.95	165.16	515.23	22.052	2.3807	6.435	7.3837
229082	NorCOMM2	Ptpn12	Ptpn12_tm2b_H11	+/-	M	229082	2015-03-19	NA	7.2764	90.789	8.5587	220.57	1195.8	58.169	22603	8244.6	3827.8	2973	0	578.89	9493.4	6.7771	3.9121	108.14	2126.7	31751	52777	3962.6	232.5	426.33	29.9	2115.6	538.59	6.0842	3120.3	2.6822	3.9177	11.163	19.344	10.08	111.17	2226.7	127.55	186.52	518.9	30.51	1.9774	8.2116	7.3927
229087	NorCOMM2	Ptpn12	Ptpn12_tm2b_H11	+/-	M	229087	2015-03-19	NA	12.321	147.68	12.687	165.91	1972.9	178.45	26636	8044.4	3811.6	5991.1	0	653.88	8904.1	6.1411	4.9085	134.44	2094.2	34948	46044	3254.9	291.79	414.15	26.587	2174.3	562.93	6.2365	3341.6	3.6046	0	15.958	17.638	4.0972	47.964	3018.4	157.77	192.42	549.69	29.923	3.5597	6.7155	7.0119
449031	KOMP2	Pttg1	Pttg1_tm1b_F08	-/-	F	449031	2016-10-14	NA	6.98062	89.0659	18.8489	297.342	970.732	34.1295	20158.3	6865.49	3181.12	995.358	6.25639	404.31	7185.3	23.877	4.0161	125.545	1672.49	34879.4	42317.8	3321.5	306.192	317.048	31.2892	2418.19	476.621	3.83499	2679.43	6.07204	7.96289	11.7099	32.8066	14.475	66.7148	4193.69	74.533	178.287	475.085	37.3196	3.41841	4.96126	9.05914
449028	KOMP2	Pttg1	Pttg1_tm1b_F08	-/-	F	449028	2016-10-14	NA	6.82132	61.4615	16.8061	218.583	787.063	42.3922	11226	4727.86	2426.45	69.4584	24.4909	292.94	5541.48	13.73	1.70089	96.5616	1468.71	18470.5	29979.5	2737.22	268.571	318.303	27.3839	1721.27	344.02	3.6581	1850.89	0	0	8.16507	23.1025	3.86693	35.9294	3516.74	62.202	107.128	443.073	32.3135	2.4089	3.68506	6.64886
493896	KOMP2	Pttg1	Pttg1_tm1b_F08	-/-	F	493896	2017-02-02	NA	7.14794	106.9	20.7658	249.869	1165.52	68.7964	14364.3	6119.55	3067.08	57.5658	59.3769	324.716	6549.17	17.1791	4.17031	85.7579	1765.58	19147.5	36515.4	4260.06	241.49	345.959	25.0279	2518.85	354.258	6.58944	2404.68	0	4.99475	8.59667	22.7085	8.71926	65.7404	4019.06	63.0646	141.377	399.324	37.3867	3.13807	5.13647	9.24132
481961	KOMP2	Pttg1	Pttg1_tm1b_F08	-/-	M	481961	2016-12-21	NA	8.78632	137.857	8.25787	210.367	1132.07	23.99	29404.1	9752.44	4123.14	1329.42	0	384.95	7958.25	0	3.45753	118.734	2518.05	37865.5	60784.2	4364.49	314.252	691.16	15.4971	2179.75	421.141	4.29673	3004.93	0	5.29491	8.22988	16.7882	10.1593	57.9915	2925.28	118.282	197.608	648.405	36.8092	2.58484	6.95824	8.18926
481962	KOMP2	Pttg1	Pttg1_tm1b_F08	-/-	M	481962	2016-12-21	NA	7.03645	197.787	14.0502	212.97	1074.99	19.8596	27081.4	9397.99	3790.18	1533.53	0	425.124	8007.43	7.82715	5.75359	99.4021	2482.04	43008.1	58073.5	3677.05	295.462	818.468	16.4554	2486.67	409.981	2.62149	2854.55	3.76525	0	11.2505	20.0644	5.26892	47.4333	2668.01	100.348	189.772	634.953	34.051	2.5317	5.20288	11.5573
448912	KOMP2	Pttg1	Pttg1_tm1b_F08	-/-	M	448912	2016-10-14	NA	8.09011	98.2368	9.6098	192.012	936.74	17.3606	29475.8	8023.91	3824.32	2300.6	0	313.824	7993.52	6.79047	5.02837	125.228	1827.69	41517.6	54462.6	3564.44	266.927	674.282	13.7888	2853.85	504.924	5.60551	2904.47	4.35211	3.76096	10.2847	21.9523	11.0788	90.7868	2669.13	99.8522	176.171	623.821	33.2979	2.77444	5.84363	8.46907
230294	NorCOMM2	Rock1	Rock1_tm1b_B11	+/-	F	230294	2015-03-24	NA	5.6126	115.01	27.062	317.48	1401.9	106.82	12017	6599.3	3183.1	54.626	588.46	595.01	7313.3	15.441	5.2208	109.79	1530.9	22736	38093	3837.9	254.54	411.3	31.964	2015.1	509.73	3.9775	2761.3	0	4.0313	12.519	21.195	11.769	85.269	3091.7	95.84	174.71	577.62	41.125	3.9876	7.0479	7.7259
230292	NorCOMM2	Rock1	Rock1_tm1b_B11	+/-	F	230292	2015-03-24	NA	7.2025	125.47	26.194	255.05	610.31	78.956	14629	4132.2	2935.5	316.37	81.411	467.62	6882	22.34	2.6886	91.644	1542.4	19082	16997	3619	163.26	259.25	16.457	1085	348.39	5.3338	1911.9	0	1.0209	12.636	36.61	3.192	46.917	3625.1	78.052	133.9	476.29	32.517	3.1908	7.7784	8.1627
230291	NorCOMM2	Rock1	Rock1_tm1b_B11	+/-	F	230291	2015-03-25	NA	4.6826	92.831	21.85	275.77	869.28	50.672	11484	4751	2992	50.323	77.921	440.56	6849.7	17.863	3.7222	104.67	1523.1	18896	29753	3057.6	182.42	332.13	25.417	1677.6	415.72	3.5887	2206.1	0	3.7952	9.9711	34.091	8.5812	82.995	3529.1	80.869	149.54	473.3	36.992	2.9493	6.7993	4.1577
225684	NorCOMM2	Rock1	Rock1_tm1b_B11	+/-	M	225684	2015-03-05	NA	10.51	90.82	11.381	199.97	1439.5	51.725	28927	9005.6	3851	5225.9	0	463.63	9117.2	7.5005	2.198	126.74	2123.2	33083	52411	3583.4	269.04	429.43	21.778	2015.1	514.11	0	2790.5	4.1626	0	10.321	19.418	3.9653	48.624	2048.3	127.24	199.48	599.34	25.218	2.9462	8.755	8.0025
225682	NorCOMM2	Rock1	Rock1_tm1b_B11	+/-	M	225682	2015-03-03	NA	0	86.875	11.088	198.44	1689.3	25.044	32893	10344	3988.5	5891.3	0	561.47	8814.8	5.8148	4.8659	124.11	1890	37815	56105	3332.7	292.78	584.62	22.583	2811.3	578.67	10.853	3118.2	5.1887	0	11.524	15.219	0	62.41	1953.5	160.04	209.98	762.02	24.865	3.1059	7.3866	10.501
225681	NorCOMM2	Rock1	Rock1_tm1b_B11	+/-	M	225681	2015-03-03	NA	7.5634	78.566	9.974	179.36	1775.5	85.953	26654	7609.6	3710.5	4111.8	0	463.13	8386.3	0	2.4679	108.35	1910.2	42827	48414	3544.4	271.52	606.24	19.998	1553.4	410.51	5.7495	2361.8	6.5021	0	14.32	79.65	3.5465	52.343	1867.4	128.04	190.17	471.14	30.109	2.9248	5.7403	7.2068
35846	NorCOMM2	Sra1	Sra1_tm1b_C01	-/-	F	35846	2013-11-28	NA	7.73118	133.349	29.5771	350.469	847.033	64.9868	16009.6	7721.27	4064.94	21.8536	37.6056	482.149	8617.43	20.9275	7.5653	109.512	2079.79	28289.1	48730.4	2863.52	203.215	364.257	27.0131	1851.19	428.496	7.03044	2535.74	3.9132	9.38148	12.131	12.8201	48.0892	168.551	3771.65	81.9838	165.196	536.869	45.6198	3.05394	6.31714	7.97949
39361	NorCOMM2	Sra1	Sra1_tm1b_C01	-/-	F	39361	2013-12-11	NA	12.2057	96.4493	17.6181	313.085	1020.37	78.0799	15413.5	7260.05	3281.2	97.1413	227.038	417.05	7565.33	32.1635	3.12023	142.092	1827.18	33808.9	40148.3	2916.92	347.401	277.859	22.1025	2179.96	474.313	4.30334	2637.91	0	5.45904	12.0327	33.9968	11.3861	70.7842	5217.81	76.7753	162.111	513.304	48.2373	4.39748	6.50846	9.81783
39360	NorCOMM2	Sra1	Sra1_tm1b_C01	-/-	F	39360	2013-12-11	NA	5.3857	100.405	22.1245	327.586	1437.31	89.2537	18029.8	7324.75	3504.48	84.0495	1053.32	475.503	8283.21	26.2501	4.35368	124.519	2351.08	30078.2	42006.9	3193.8	324.356	331.123	20.5349	2789.06	479.508	5.14625	3157.1	4.57299	9.67456	12.1034	22.8913	20.4948	121.365	3658.92	80.6238	171.24	675.553	59.8782	4.12222	7.37668	13.7111
69285	NorCOMM2	Sra1	Sra1_tm1b_C01	-/-	M	69285	2014-03-04	NA	4.90986	87.1821	12.9376	212.411	1728.1	33.4861	27643.8	8313.61	3888.19	4329.34	0	559.889	8409.42	6.97712	4.81149	128.917	1779.4	32839.7	48723.5	3579.58	195.408	344.139	27.3648	2419.97	532.133	4.91932	2570.07	3.25881	4.74291	11.0995	11.8791	13.7363	118.155	3045.6	121.679	177.631	595.049	32.0688	4.21394	7.19945	9.0346
35950	NorCOMM2	Sra1	Sra1_tm1b_C01	-/-	M	35950	2013-11-28	NA	13.7347	79.279	14.6832	214.352	1462.18	18.8033	28077.3	7574.95	3544.74	4182.91	0	396.425	9376.21	7.17008	3.90495	97.7174	2009.05	29966.7	44507.9	3239.51	193.009	453.541	17.8812	1666.43	535.251	3.84873	2296.65	4.27378	5.16406	11.8942	15.5367	18.0473	100.301	2120.41	155.068	184.175	678.252	33.018	3.6235	4.42108	6.98961
35948	NorCOMM2	Sra1	Sra1_tm1b_C01	-/-	M	35948	2013-11-28	NA	7.24819	126.67	23.6009	304.2	918.738	67.6184	14611.7	6364.54	3477.74	63.6919	654.202	459.315	7814.44	14.1105	6.90076	88.3444	2054.6	23291.7	40626.7	2834.38	298.046	335.001	24.2456	1898.01	474.303	4.91648	2508.6	6.88018	8.16095	14.8972	43.502	19.4959	133.976	3473.8	70.3265	163.61	534.376	41.8736	3.40915	6.3554	7.05606
487268	K2P2	Ulk3	Ulk3_em2_del	-/-	F	487268	2017-01-04	NA	6.8414	94.6187	20.7525	229.204	1115.04	46.9052	14764.7	6491.31	3230.95	88.519	814.9	397.046	6217.43	15.4965	2.26769	140.677	2333.34	27903.7	40169.8	3355.66	296.184	492.47	22.8702	2155.77	543.843	3.27771	2623.24	0	0	11.0139	30.4351	0	41.7735	5627.17	92.1147	155.082	508.801	49.3865	3.27595	5.26857	11.7031
487251	K2P2	Ulk3	Ulk3_em2_del	-/-	F	487251	2016-12-29	NA	3.72403	74.2147	21.7246	332.594	1184.1	37.1437	13081	5674.58	2608.01	35.7211	1528.9	397.955	6051.24	20.1631	1.99557	127.741	2142.35	22894.6	40541.9	2553.85	226.176	343.673	22.4107	3425.92	411.37	3.87098	2768.09	0	1.69945	8.2459	28.9189	5.71282	61.8861	3503.72	81.6687	159.851	508.318	51.6044	3.29522	4.67457	14.5627
487266	K2P2	Ulk3	Ulk3_em2_del	-/-	F	487266	2017-01-04	NA	3.978	116.186	21.6058	262.27	1321.8	46.7439	16599.3	6495.57	2691.7	211.409	1462.65	478.225	6130.79	12.951	2.1988	145.281	1759.62	31058.6	35059.3	2974.32	277.52	367.691	19.1759	4422.4	556.412	4.02956	2776.96	3.52047	2.10043	11.5469	40.0002	3.15773	61.4142	4644.31	84.1426	159.051	525.75	44.7595	5.38304	4.89494	11.8359
487154	K2P2	Ulk3	Ulk3_em2_del	-/-	M	487154	2017-01-04	NA	8.99899	131.386	9.08766	114.986	3168.71	556.289	27705.4	7800.5	2812.77	4217.92	0	391.617	6774.09	0	5.25868	124.003	1969.04	29725.7	40613	3416.49	219.561	362.195	23.0949	2641.6	526.215	3.43281	2544.82	5.24701	0	14.6321	17.1287	5.37924	56.4909	2487.78	153.526	158.327	585.093	27.5419	4.14033	6.6921	11.4688
487149	K2P2	Ulk3	Ulk3_em2_del	-/-	M	487149	2016-12-29	NA	9.89986	85.6991	9.16338	104.705	3600.3	1356.66	26864.1	6474	2645.86	4944.97	0	476.199	7514.95	0	1.72084	150.445	2300.64	34978.5	39580.4	3374.64	406.347	491.721	24.8964	2506.12	589.173	6.04207	3005.56	0	0	16.1042	16.4045	0	42.7459	3064.19	251.051	176.396	555.8	23.4087	4.00331	7.34657	9.78204
487163	K2P2	Ulk3	Ulk3_em2_del	-/-	M	487163	2017-01-04	NA	7.19893	108.779	5.28239	142.22	4309.25	1613.47	23255.9	6734.15	2662.69	4448.67	0	549.282	7447.31	0	3.66989	135.482	2231.61	31011.1	40571.5	3835.6	333.606	543.103	26.4311	2592.27	555.266	3.9125	2751.59	3.70487	0	19.0687	14.3807	4.82219	55.0743	2278.75	178.293	172.116	551.49	26.6121	3.89931	7.1471	12.3068
284228	NorCOMM2	Ywhaz	Ywhaz_tm1b_A11	+/-	F	284228	2015-06-30	NA	6.4543	108.13	16.583	283.93	834.89	62.306	17179	7017.9	3399.7	413.5	56.819	471.14	8651.6	24.244	2.2185	103	2271	26406	42554	2870.2	304.4	298.92	14.271	2671.7	372.76	3.4132	2597.8	2.6445	0	11.663	37.766	3.1312	55.79	3913.9	88.451	181.75	558	42.978	2.8622	6.0889	9.7863
294641	NorCOMM2	Ywhaz	Ywhaz_tm1b_A11	+/-	F	294641	2015-07-14	NA	5.8253	72.161	23.454	311.66	1195.7	55.194	14258	7203.5	3141.3	557.32	50.973	508.97	8674	22.622	1.9204	91.561	2151.8	22133	36857	3170.7	419.25	424.6	31.157	2651.1	442.57	4.2111	2728.9	6.108	1.0822	11.928	17.938	3.0024	54.97	3807.7	91.493	170.48	595.72	39.245	3.2692	4.4468	9.5753
294642	NorCOMM2	Ywhaz	Ywhaz_tm1b_A11	+/-	F	294642	2015-07-14	NA	3.9436	93.815	22.142	226.92	764.81	108.35	10389	6680.5	3015.2	34.707	2.4931	400.52	7280.1	47.54	2.7345	79.798	1426.9	26825	26366	3207.1	203.94	386.47	10.661	1463.4	402.06	4.2838	2218	4.842	0	13.726	9.9846	3.4565	71.66	3323.9	65.97	135.92	387.81	30.906	2.1817	6.1343	3.5063
295044	NorCOMM2	Ywhaz	Ywhaz_tm1b_A11	+/-	M	295044	2015-07-16	NA	9.4705	96.747	11.51	238.71	1561	28.066	34707	8720.4	4740.4	6176.8	0	526.52	10096	6.5196	2.9273	87.675	1688	34711	40515	4369.1	279.49	700.38	15.218	2028.6	608.15	7.165	2963.1	5.118	0	11.961	20.369	5.2406	64.276	2572.6	152.67	208.41	721.63	30.864	3.9444	7.9901	11.014
295043	NorCOMM2	Ywhaz	Ywhaz_tm1b_A11	+/-	M	295043	2015-07-16	NA	13.638	157.14	12.611	213.68	2416.3	220.68	30535	8584.5	3680.9	6970.7	0	665.61	9913.9	5.8453	3.2738	103.83	2154	39688	44791	3798.5	332	644.72	28.53	2252.5	583.69	4.867	2799	3.7881	0	16.735	117.48	3.0875	58.007	2217.5	168.65	201.79	773.23	28.471	4.1794	9.9459	8.3627
295040	NorCOMM2	Ywhaz	Ywhaz_tm1b_A11	+/-	M	295040	2015-07-16	NA	19.338	135.77	8.7283	169.18	7553.1	3848.8	27218	6960.2	3549.6	4802.2	0	856.45	11379	0	4.4066	147.94	1978.5	30125	37803	3248.2	453	613.88	40.368	1956.2	557.21	3.6726	2729.4	0	1.5	24.311	17.613	3.5879	65.006	1962.7	290.82	223.73	628.35	20.35	4.2401	7.9247	9.7879
[truncated: 184 more columns]
